# Supplementary material for: Hepatic Global Transcriptomic Profiles of Holstein Cows According to Parity Reveal Age-Related Changes in Early Lactation
Source: Int J Mol Sci. 2023 Jun 8;24(12):9906. doi: 10.3390/ijms24129906 (PMC10298156; doi:10.3390/ijms24129906)
Supplement: Supplementary file 1 [file ijms-24-09906-s001.zip]

Archive with 10 entries (10 files):
- Figure S1.docx
- Table S1.xlsx
- Table S2.xlsx
- Table S3.xlsx
- Table S4.xlsx
- Table S5.xlsx
- Table S6.xlsx
- Table S7.xlsx
- Table S8.xlsx
- Table S9.xlsx
