# Supplementary material for: Hepatic Global Transcriptomic Profiles of Holstein Cows According to Parity Reveal Age-Related Changes in Early Lactation
Source: Int J Mol Sci. 2023 Jun 8;24(12):9906. doi: 10.3390/ijms24129906 (PMC10298156; doi:10.3390/ijms24129906)
Supplement: Supplementary file 1 [file ijms-24-09906-s001.zip › Table S1.xlsx]

## Sheet: Table S1A
Supplementary file Table S1A. Health data in three lactation groups on day 14 after calving
Parameters2	PP cows	MP2-3 cows	MP4-7 cows
N	41	87	40
Calving difficulty1(n)	1	0	1
Stillbirth (n)	1	2	0
Metritis (n)	1	5	3
Milk fever (n)	0	0	3
Displaced abomasum (n)	1	0	1
Mastitis (n)	4	5	5
Proportion with health problem2	8/41	12/87	13/40
	(9.7%)	(13.8%)	(32.5%)
1 Animals reported experienced a difficult calving but without veterinary assistance
2 Health status is reported over the first 14 days in milk, preceding hepatic biopsy.

## Sheet: Table S1B
Supplementary file Table S1B. Common DEGs between the three comparisions
	MP23 vs PP		MP47 vs MP23		MP47 vs PP
Gene symbol	Fold change	FDR p-value	Fold change	FDR p-value	Fold change	FDR p-value
ATP6V1C2	-3.42324	0.00190301	11.3219	3.37e-13	3.30739	0.00822018
CDKN2A	1.84329	0.000135612	1.80747	0.000438341	3.33169	1.28498e-14
IGF2BP3	-1.89513	4.01e-07	-2.12138	3.64e-09	-4.02028	8.04293e-27
LOC112446784	1.48267	0.00011271	1.42428	0.00149073	2.11174	6.97142e-14
LOC615514	2.01221	0.000166963	1.61249	0.0484634	3.24467	3.32708e-10
MCOLN2	-2.10346	2.43e-05	-1.69975	0.024368	-3.57537	2.6746e-12
MYOM1	2.31724	2.03e-09	1.71992	0.00207348	3.98547	4.08505e-21
NFATC4	-1.40086	0.000810289	-1.4011	0.00568318	-1.96275	3.16436e-11
S100A1	1.73828	0.000117137	1.6557	0.00179828	2.87808	9.95446e-14
TMEM132B	1.61628	0.00233163	1.61323	0.0106228	2.60743	6.65928e-10
