# Supplementary material for: Hepatic Global Transcriptomic Profiles of Holstein Cows According to Parity Reveal Age-Related Changes in Early Lactation
Source: Int J Mol Sci. 2023 Jun 8;24(12):9906. doi: 10.3390/ijms24129906 (PMC10298156; doi:10.3390/ijms24129906)
Supplement: Supplementary file 1 [file ijms-24-09906-s001.zip › Table S2.xlsx]

## Sheet: Table S2A
Supplementary file Table S2A. Differentially expressed hepatic genes between the cows with lactation numbers 4-7 (n = 40) and the heifers (n = 41) in early lactation
Gene symbol	Log₂ fold change	Fold change	P-value	FDR p-value	Gene name
IGF2BP3	-2.0073	-4.02028	4.3676e-31	8.04293e-27	insulin like growth factor 2 mRNA binding protein 3
FBXW5	0.676928	1.59873	9.39212e-30	8.6478e-26	F-box and WD repeat domain containing 5
XK	-2.00918	-4.02554	1.37351e-27	8.43106e-24	X-linked Kx blood group antigen, Kell and VPS13A binding protein
MYOM1	1.99475	3.98547	8.8733e-25	4.08505e-21	myomesin 1
DNAJC18	-0.692058	-1.61559	5.0356e-24	1.85461e-20	DnaJ heat shock protein family
NCS1	1.28459	2.43614	2.95622e-20	9.07314e-17	neuronal calcium sensor 1
CDKN2A	1.73625	3.33169	4.88452e-18	1.28498e-14	cyclin dependent kinase inhibitor 2A
LOC112446784	1.07843	2.11174	3.02859e-17	6.97142e-14	proline-rich protein 2-like
S100A1	1.52511	2.87808	4.86506e-17	9.95446e-14	S100 calcium binding protein A1
TENM1	2.83228	7.12199	1.19927e-15	2.20846e-12	teneurin transmembrane protein 1
MCOLN2	-1.83809	-3.57537	1.59764e-15	2.6746e-12	mucolipin TRP cation channel 2
HSPA6	2.34701	5.08769	2.13578e-14	3.16436e-11	heat shock protein family A
NFATC4	-0.972875	-1.96275	2.23387e-14	3.16436e-11	nuclear factor of activated T cells 4
CCDC80	-2.25105	-4.76029	4.06389e-14	5.34547e-11	coiled-coil domain containing 80
DUSP3	0.465663	1.38095	8.2719e-14	1.01551e-10	dual specificity phosphatase 3
RASL11B	1.12842	2.18619	2.79678e-13	3.17681e-10	RAS like family 11 member B
RTL4	-2.01647	-4.04594	2.9327e-13	3.17681e-10	retrotransposon Gag like 4
LOC615514	1.69807	3.24467	3.2521e-13	3.32708e-10	glutathione S-transferase mu 1-like
GRAMD4	0.415955	1.33418	5.84629e-13	5.66628e-10	GRAM domain containing 4
KLHDC7A	1.25288	2.38317	6.98487e-13	6.43132e-10	kelch domain containing 7A
TMEM132B	1.38263	2.60743	7.59407e-13	6.65928e-10	transmembrane protein 132B
COL27A1	0.897978	1.86345	2.08347e-12	1.74396e-09	collagen type XXVII alpha 1 chain
CCNB3	0.610318	1.5266	2.47171e-12	1.97898e-09	cyclin B3
RARRES1	0.63312	1.55092	4.03664e-12	3.09728e-09	retinoic acid receptor responder 1
SLC13A2	1.05489	2.07756	8.28486e-12	5.86791e-09	solute carrier family 13 member 2
COL4A5	-0.458657	-1.37426	9.09258e-12	6.20147e-09	collagen type IV alpha 5 chain
ADAMTS12	-0.673125	-1.59452	1.20867e-11	7.7817e-09	ADAM metallopeptidase with thrombospondin type 1 motif 12
TRPC5	-1.28556	-2.43776	1.22546e-11	7.7817e-09	transient receptor potential cation channel subfamily C member 5
S100A16	-0.589404	-1.50462	1.37039e-11	8.41192e-09	S100 calcium binding protein A16
SPTY2D1	0.702533	1.62736	2.17307e-11	1.29087e-08	SPT2 chromatin protein domain containing 1
BARX2	0.640903	1.5593	3.07484e-11	1.76947e-08	BARX homeobox 2
GSTP1_2	-0.869303	-1.82678	3.50834e-11	1.95776e-08	glutathione S-transferase pi 1
IGFBP2	0.696309	1.62035	3.79651e-11	2.05174e-08	insulin like growth factor binding protein 2
SPARC	-0.602843	-1.51871	3.89958e-11	2.05174e-08	secreted protein acidic and cysteine rich
TRAT1	0.861729	1.81722	5.10723e-11	2.61249e-08	T cell receptor associated transmembrane adaptor 1
FAM114A1	0.351068	1.2755	5.46471e-11	2.7198e-08	family with sequence similarity 114 member A1
COL3A1	-0.784114	-1.72203	6.9202e-11	3.35356e-08	collagen type III alpha 1 chain
IGF1	-1.0504	-2.0711	1.9302e-10	9.11402e-08	insulin like growth factor 1
KIF3A	0.36717	1.28982	2.64847e-10	1.21929e-07	kinesin family member 3A
GIPC2	-1.64396	-3.12523	4.0553e-10	1.82142e-07	GIPC PDZ domain containing family member 2
NUDT16	0.634161	1.55203	4.20423e-10	1.84335e-07	nudix hydrolase 16
RTN4RL1	-1.61895	-3.07152	4.87145e-10	2.08623e-07	reticulon 4 receptor like 1
NBDY	-0.324685	-1.25239	9.08132e-10	3.71628e-07	negative regulator of P-body association
PRRC1	0.33068	1.25761	9.53593e-10	3.81748e-07	proline rich coiled-coil 1
LOC101906022	0.946893	1.92772	9.81453e-10	3.84457e-07	uncharacterized LOC101906022
LRP3	-1.9301	-3.81082	1.00211e-09	3.84457e-07	LDL receptor related protein 3
COL1A1	-1.28491	-2.43666	1.20755e-09	4.53818e-07	collagen type I alpha 1 chain
FBP2	2.36455	5.14993	1.28877e-09	4.65347e-07	fructose-bisphosphatase 2
LRRC19	0.341967	1.26748	1.9705e-09	6.97822e-07	leucine rich repeat containing 19
RFX2	0.658495	1.57844	2.80942e-09	9.76142e-07	regulatory factor X2
EVL	0.356341	1.28017	3.41479e-09	1.16451e-06	Enah/Vasp-like
SNX20	-0.543462	-1.45747	3.91408e-09	1.31051e-06	sorting nexin 20
PI3	-2.56412	-5.91393	4.41271e-09	1.45107e-06	peptidase inhibitor 3, skin-derived
GABBR2	-1.01904	-2.02656	4.57773e-09	1.46999e-06	gamma-aminobutyric acid type B receptor subunit 2
AP1M2	-1.00235	-2.00327	4.62989e-09	1.46999e-06	adaptor related protein complex 1 subunit mu 2
KCNH7	1.83308	3.56296	5.70404e-09	1.75067e-06	potassium voltage-gated channel subfamily H member 7
COL5A2	-0.509552	-1.42361	6.22509e-09	1.87926e-06	collagen type V alpha 2 chain
SIPA1L1	-0.600203	-1.51593	7.2482e-09	2.15283e-06	signal induced proliferation associated 1 like 1
SLC5A1	-0.947343	-1.92832	8.6678e-09	2.49403e-06	solute carrier family 5 member 1
TNC	-0.935875	-1.91305	9.61376e-09	2.70981e-06	tenascin C
EXTL1	-0.755013	-1.68765	9.71205e-09	2.70981e-06	exostosin like glycosyltransferase 1
MS4A10	-3.44266	-10.8729	1.03953e-08	2.84808e-06	membrane spanning 4-domains A10
FCRL6	2.22275	4.66782	1.71914e-08	4.52256e-06	Fc receptor like 6
GAL3ST1	-0.790079	-1.72917	1.873e-08	4.85793e-06	galactose-3-O-sulfotransferase 1
TRHDE	0.83756	1.78702	2.1217e-08	5.3522e-06	thyrotropin releasing hormone degrading enzyme
NOD2	-0.636793	-1.55487	2.21754e-08	5.51838e-06	nucleotide binding oligomerization domain containing 2
ARHGEF16	-0.828943	-1.77638	2.29408e-08	5.63272e-06	Rho guanine nucleotide exchange factor 16
RPL3L	1.00963	2.01339	2.55822e-08	6.19863e-06	ribosomal protein L3 like
TSR1	0.344428	1.26965	2.72008e-08	6.42182e-06	TSR1 ribosome maturation factor
TSPYL5	-0.618043	-1.53479	2.84729e-08	6.63708e-06	TSPY like 5
COL1A2	-1.08952	-2.12804	3.21424e-08	7.39877e-06	collagen type I alpha 2 chain
INPP1	-0.474529	-1.38946	3.34482e-08	7.60431e-06	inositol polyphosphate-1-phosphatase
ZDBF2	0.717572	1.64441	3.50561e-08	7.87267e-06	zinc finger DBF-type containing 2
NYNRIN	-0.635552	-1.55353	3.58997e-08	7.96498e-06	NYN domain and retroviral integrase containing
CTSV	0.467186	1.38241	4.03227e-08	8.83978e-06	cathepsin V
KDELR3	0.490903	1.40532	4.15154e-08	8.9942e-06	KDEL endoplasmic reticulum protein retention receptor 3
MAGED1	0.339421	1.26525	4.30454e-08	9.21722e-06	MAGE family member D1
MEGF6	-0.536734	-1.45068	4.85781e-08	1.01655e-05	multiple EGF like domains 6
RPA3	0.476136	1.39101	5.80634e-08	1.20139e-05	replication protein A3
RHOJ	-0.549587	-1.46367	7.68358e-08	1.57215e-05	ras homolog family member J
CDKL4	0.678026	1.59995	8.49888e-08	1.71986e-05	cyclin dependent kinase like 4
FRRS1	-0.776411	-1.71286	9.68029e-08	1.93764e-05	ferric chelate reductase 1
LOC112442562	1.75142	3.3669	1.08422e-07	2.14687e-05	potassium voltage-gated channel subfamily H member 7-like
ARF4	0.517421	1.43139	1.13424e-07	2.22203e-05	ADP ribosylation factor 4
MFSD2A	1.27662	2.4227	1.32384e-07	2.50059e-05	MFSD2 lysolipid transporter A, lysophospholipid
SEMA3E	-0.834178	-1.78284	1.32837e-07	2.50059e-05	semaphorin 3E
SEC16B	-0.532377	-1.44631	1.54508e-07	2.874e-05	SEC16 homolog B, endoplasmic reticulum export factor
PMVK	0.411246	1.32983	1.57366e-07	2.89789e-05	phosphomevalonate kinase
S100A14	-0.38001	-1.30135	1.9937e-07	3.59941e-05	S100 calcium binding protein A14
INHBA	-1.03507	-2.04922	2.52332e-07	4.35697e-05	inhibin subunit beta A
EREG	0.531737	1.44567	2.53161e-07	4.35697e-05	epiregulin
CD200	-0.746688	-1.67794	2.66925e-07	4.55131e-05	CD200 molecule
LOC100847880	1.20747	2.30932	3.57772e-07	5.93548e-05	liprin-alpha-1-like
SUCO	0.324101	1.25188	3.6769e-07	6.04555e-05	SUN domain containing ossification factor
EFHB	0.377821	1.29938	4.08692e-07	6.66024e-05	EF-hand domain family member B
FAM13A	-0.87921	-1.83937	4.25218e-07	6.80903e-05	family with sequence similarity 13 member A
ECE2	0.344793	1.26997	4.49124e-07	6.9501e-05	endothelin converting enzyme 2
RGSL1	-0.87678	-1.83627	4.73084e-07	7.19469e-05	regulator of G protein signaling like 1
ELN	-1.03138	-2.04398	4.74047e-07	7.19469e-05	elastin
TARP	1.22746	2.34154	4.76651e-07	7.19469e-05	TCR gamma alternate reading frame protein
CREB3L1	-0.787096	-1.7256	4.97988e-07	7.45565e-05	cAMP responsive element binding protein 3 like 1
HSPA2	0.482303	1.39697	5.60532e-07	8.12771e-05	heat shock protein family A
AFP	-1.88189	-3.68557	5.74253e-07	8.26161e-05	alpha fetoprotein
PPP2R2B	-0.51955	-1.43351	5.79329e-07	8.27003e-05	protein phosphatase 2 regulatory subunit Bbeta
KCNJ15	0.902091	1.86877	6.17506e-07	8.74722e-05	potassium inwardly rectifying channel subfamily J member 15
ACMSD	0.648961	1.56804	7.12595e-07	9.86649e-05	aminocarboxymuconate semialdehyde decarboxylase
UCHL1	0.648954	1.56803	7.49639e-07	0.000102256	ubiquitin C-terminal hydrolase L1
GZMK	0.943398	1.92305	8.68045e-07	0.000115834	granzyme K
SLC15A1	-1.0675	-2.09579	8.88084e-07	0.000117655	solute carrier family 15 member 1
SOD3	0.960112	1.94546	1.06221e-06	0.000137544	superoxide dismutase 3
CHGA	-2.97091	-7.84032	1.06808e-06	0.000137544	chromogranin A
GPNMB	1.19522	2.28979	1.10379e-06	0.000141155	glycoprotein nmb
BHLHA15	0.938944	1.91712	1.13645e-06	0.000144329	basic helix-loop-helix family member a15
ZNF608	-0.451594	-1.36755	1.16761e-06	0.000147271	zinc finger protein 608
IGFALS	-0.659784	-1.57985	1.20515e-06	0.000150972	insulin like growth factor binding protein acid labile subunit
SLC37A2	-1.13495	-2.1961	1.33598e-06	0.000164014	solute carrier family 37 member 2
TJP3	-0.364441	-1.28738	1.36975e-06	0.000167046	tight junction protein 3
GLUL	-0.454147	-1.36997	1.38589e-06	0.000167903	glutamate-ammonia ligase
DUSP26	0.751283	1.68329	1.39999e-06	0.000168502	dual specificity phosphatase 26
GSTM1_2	0.595922	1.51144	1.44968e-06	0.00017335	glutathione S-transferase mu 1
OLFM4	-2.85979	-7.25908	1.53587e-06	0.000181302	olfactomedin 4
ENPP3	-1.10792	-2.15535	1.56196e-06	0.000182606	ectonucleotide pyrophosphatase/phosphodiesterase 3
PMP22	-1.45526	-2.74207	1.5797e-06	0.000182606	peripheral myelin protein 22
MEIS1	0.491138	1.40555	1.58659e-06	0.000182606	Meis homeobox 1
LOC505972	1.04217	2.05933	1.68576e-06	0.000191625	fibroin heavy chain
COL5A1	-0.575805	-1.49051	1.83724e-06	0.000206297	collagen type V alpha 1 chain
PRF1	0.423788	1.34145	1.86951e-06	0.000208649	perforin 1
THYN1	0.398222	1.31788	1.92976e-06	0.000212558	thymocyte nuclear protein 1
SMC1B	0.746406	1.67761	1.93916e-06	0.000212558	structural maintenance of chromosomes 1B
AHSG	-0.519376	-1.43333	2.00856e-06	0.000218861	alpha 2-HS glycoprotein
HTR1B	-0.907365	-1.87562	2.11231e-06	0.000228812	5-hydroxytryptamine receptor 1B
OASL	1.07343	2.10443	2.1566e-06	0.000232245	2'-5'-oligoadenylate synthetase like
EPCAM	-0.877482	-1.83717	2.2297e-06	0.000235192	epithelial cell adhesion molecule
LOC100848775	-0.884237	-1.84579	2.23506e-06	0.000235192	UDP-glucuronosyltransferase 1-3-like
GDPD1	-0.775214	-1.71144	2.37775e-06	0.000247785	glycerophosphodiester phosphodiesterase domain containing 1
SLC22A2	-1.36636	-2.57819	2.38164e-06	0.000247785	solute carrier family 22 member 2
AMDHD1	0.549591	1.46367	2.50403e-06	0.000254136	amidohydrolase domain containing 1
ZFAND2A	0.901222	1.86765	2.51169e-06	0.000254136	zinc finger AN1-type containing 2A
FBN1	-0.367367	-1.29	2.57132e-06	0.000258748	fibrillin 1
TTC23	-0.352797	-1.27703	2.61809e-06	0.000262022	tetratricopeptide repeat domain 23
LOC112441637	-4.00401	-16.0445	2.70244e-06	0.000269002	ecto-ADP-ribosyltransferase 5-like
GINS1	0.322152	1.25019	2.90716e-06	0.000286285	GINS complex subunit 1
ZNF185	-0.81482	-1.75908	2.98798e-06	0.00029113	zinc finger protein 185 with LIM domain
ANPEP	-0.680321	-1.6025	3.09752e-06	0.000298644	alanyl aminopeptidase, membrane
CHP2	0.487309	1.40183	3.31369e-06	0.00031633	calcineurin like EF-hand protein 2
TBCEL	-0.331732	-1.25852	3.46369e-06	0.000327097	tubulin folding cofactor E like
BCL2L15	-1.49513	-2.8189	3.49372e-06	0.000328249	BCL2 like 15
CYS1	0.771715	1.7073	3.535e-06	0.000328711	cystin 1
NPR3	-0.554026	-1.46818	3.53915e-06	0.000328711	natriuretic peptide receptor 3
PLAT	-0.504743	-1.41887	3.56899e-06	0.000328711	plasminogen activator, tissue type
IFI16	0.544863	1.45888	3.57003e-06	0.000328711	interferon gamma inducible protein 16
DMXL2	-0.323194	-1.2511	3.72949e-06	0.000333391	Dmx like 2
AGBL2	0.48222	1.39689	3.81527e-06	0.00033778	AGBL carboxypeptidase 2
ARG1	0.533348	1.44728	4.06205e-06	0.000354515	arginase 1
CUX2	-1.11977	-2.17312	4.19807e-06	0.000362946	cut like homeobox 2
CCDC3	-0.877393	-1.83705	4.2596e-06	0.000366545	coiled-coil domain containing 3
NOD1	0.556745	1.47095	4.3897e-06	0.000375983	nucleotide binding oligomerization domain containing 1
AKR1B10	2.13263	4.38517	4.47132e-06	0.000379444	aldo-keto reductase family 1 member B10
CDC42EP5	0.877741	1.8375	4.82613e-06	0.000405814	CDC42 effector protein 5
FAM107A	0.386271	1.30701	4.84966e-06	0.000405939	family with sequence similarity 107 member A
PIP4P2	0.377976	1.29952	5.11815e-06	0.000426474	phosphatidylinositol-4,5-bisphosphate 4-phosphatase 2
LOC618565	0.943538	1.92324	5.53718e-06	0.000459312	natural killer cells antigen CD94
NHS	-0.485747	-1.40031	5.64363e-06	0.000463658	NHS actin remodeling regulator
LCN1	-2.22845	-4.68629	5.67258e-06	0.000463658	lipocalin 1
KRBA1	-0.644224	-1.5629	5.68961e-06	0.000463658	KRAB-A domain containing 1
SULT1E1	-1.13808	-2.20087	5.69029e-06	0.000463658	sulfotransferase family 1E member 1
ALPI	-4.10774	-17.2407	5.84537e-06	0.000470054	alkaline phosphatase, intestinal
LOC514011	-0.605318	-1.52131	5.99401e-06	0.000479119	uncharacterized LOC514011
LOC505468	-1.10459	-2.15038	6.01012e-06	0.000479119	cytochrome P450 family 2 subfamily C member 88
TRIM31	-1.9208	-3.78634	6.07557e-06	0.000482248	tripartite motif containing 31
SARM1	-0.479748	-1.3945	6.20937e-06	0.000490648	sterile alpha and TIR motif containing 1
MGLL	0.426743	1.3442	6.24466e-06	0.000490648	monoglyceride lipase
MKNK1	0.380087	1.30142	6.96408e-06	0.000538838	MAPK interacting serine/threonine kinase 1
FUT1	-0.959335	-1.94441	7.01041e-06	0.000540153	fucosyltransferase 1
LOC504295	-3.90433	-14.9734	7.22194e-06	0.000551834	butyrophilin-like protein 1-like
GGT1	0.404632	1.32375	7.34689e-06	0.000556535	gamma-glutamyltransferase 1
LOC100847986	-3.83675	-14.2882	7.37413e-06	0.000556535	butyrophilin subfamily 1 member A1-like
LOC107131258	-2.84921	-7.20603	7.6602e-06	0.000575766	butyrophilin subfamily 1 member A1-like
PCDH19	0.648744	1.5678	7.9613e-06	0.000595965	protocadherin 19
MOGAT2_1	-3.74702	-13.4266	8.38225e-06	0.000621646	monoacylglycerol O-acyltransferase 2
KAZALD1	0.662846	1.5832	8.40564e-06	0.000621646	Kazal type serine peptidase inhibitor domain 1
SPOCK1	0.737201	1.66694	8.75169e-06	0.00064465	SPARC
LOC524810	-1.58293	-2.99578	9.15193e-06	0.000669669	IgM
GUCY2C	-1.00501	-2.00695	9.16409e-06	0.000669669	guanylate cyclase 2C
ANK3	-0.345824	-1.27088	9.43034e-06	0.000677596	ankyrin 3
PLCH1	-0.476671	-1.39153	9.46763e-06	0.000677596	phospholipase C eta 1
TANC2	0.617111	1.5338	9.51091e-06	0.000677596	tetratricopeptide repeat, ankyrin repeat and coiled-coil containing 2
LOX	-0.536223	-1.45017	9.55374e-06	0.000677596	lysyl oxidase
PROCR	-0.551163	-1.46527	9.72045e-06	0.000683214	protein C receptor
GIP	-3.73886	-13.3508	1.01099e-05	0.000705204	gastric inhibitory polypeptide
TGM5	0.944238	1.92417	1.03045e-05	0.000716064	transglutaminase 5
SI	-3.76068	-13.5543	1.03714e-05	0.000718004	sucrase-isomaltase
LOC509761	-3.72556	-13.2284	1.04854e-05	0.000723182	hyaluronidase PH-20
NETO2	0.621051	1.538	1.06022e-05	0.000728504	neuropilin and tolloid like 2
DIO1	-0.581901	-1.49682	1.06863e-05	0.000731558	iodothyronine deiodinase 1
CTRB1	-3.7166	-13.1464	1.07784e-05	0.000735129	chymotrypsinogen B1
EGFLAM	-0.475679	-1.39057	1.10404e-05	0.000750215	EGF like, fibronectin type III and laminin G domains
SLCO4A1	1.40355	2.64551	1.11287e-05	0.000751012	solute carrier organic anion transporter family member 4A1
CCDC198	-0.540497	-1.45447	1.11337e-05	0.000751012	coiled-coil domain containing 198
REG4	-2.22175	-4.66457	1.12204e-05	0.000753669	regenerating family member 4
MAPK6	-0.339667	-1.26546	1.12549e-05	0.000753669	mitogen-activated protein kinase 6
DPEP1	-3.52063	-11.4767	1.13271e-05	0.000754811	dipeptidase 1
DYRK3	0.576624	1.49135	1.13539e-05	0.000754811	dual specificity tyrosine phosphorylation regulated kinase 3
ROS1	-1.33101	-2.51578	1.14316e-05	0.000757242	ROS proto-oncogene 1, receptor tyrosine kinase
NAALAD2	0.406907	1.32584	1.14799e-05	0.000757716	N-acetylated alpha-linked acidic dipeptidase 2
BTNL2	-3.77671	-13.7057	1.19267e-05	0.000780527	butyrophilin like 2
LOC112445429	1.26498	2.40324	1.19721e-05	0.000780527	uncharacterized LOC112445429
LOC112441539	0.456926	1.37261	1.21125e-05	0.000785391	putative SEC14-like protein 6
SP5	0.394748	1.31471	1.22682e-05	0.000789927	Sp5 transcription factor
PMEPA1	0.348428	1.27317	1.25204e-05	0.00080057	prostate transmembrane protein, androgen induced 1
KCNT2	-0.795679	-1.73589	1.33348e-05	0.000842748	potassium sodium-activated channel subfamily T member 2
SST	-3.64879	-12.5429	1.42988e-05	0.000892582	somatostatin
PCDH7	-0.383431	-1.30444	1.43734e-05	0.000894211	protocadherin 7
ADAM19	-0.464623	-1.37996	1.47131e-05	0.000912262	ADAM metallopeptidase domain 19
LOC101903211	-3.76538	-13.5985	1.48257e-05	0.000915702	uncharacterized LOC101903211
LOC509961	-3.88173	-14.7406	1.4868e-05	0.000915702	gastrokine-3
WFDC2	-1.78257	-3.44039	1.56196e-05	0.000955598	WAP four-disulfide core domain 2
LOC615045	-3.74519	-13.4096	1.61766e-05	0.000986398	phospholipase A2, membrane associated
SPON2	0.362902	1.28601	1.7085e-05	0.00103835	spondin 2
VEGFC	-0.376938	-1.29858	1.75479e-05	0.00106297	vascular endothelial growth factor C
LOC525599	-3.73526	-13.3176	1.78058e-05	0.00107233	butyrophilin family member
FILIP1L	-0.455599	-1.37135	1.78536e-05	0.00107233	filamin A interacting protein 1 like
FAM213A	0.35877	1.28233	1.87807e-05	0.00111563	peroxiredoxin like 2A
ADAMTS19	1.25412	2.38522	1.94012e-05	0.00114879	ADAM metallopeptidase with thrombospondin type 1 motif 19
LOC112446640	0.737032	1.66674	2.0462e-05	0.00119302	potassium voltage-gated channel subfamily KQT member 3-like
ATP6V0A4	0.591498	1.50681	2.05781e-05	0.00119302	ATPase H+ transporting V0 subunit a4
RLN3	-1.96575	-3.90615	2.06089e-05	0.00119302	relaxin 3
RALGPS2	0.387785	1.30838	2.06665e-05	0.00119302	Ral GEF with PH domain and SH3 binding motif 2
SLC29A2	-0.884006	-1.84549	2.08719e-05	0.00119393	solute carrier family 29 member 2
LOC525947	-0.447446	-1.36362	2.08768e-05	0.00119393	inhibitor of carbonic anhydrase
LRRC8E	0.382965	1.30402	2.10913e-05	0.00120247	leucine rich repeat containing 8 VRAC subunit E
OTOGL	-0.516973	-1.43095	2.16826e-05	0.00122755	otogelin like
TGFA	-0.816892	-1.76161	2.16872e-05	0.00122755	transforming growth factor alpha
DNAJB3	-1.04108	-2.05777	2.33571e-05	0.00130641	DnaJ heat shock protein family
LOC100848132	-3.3082	-9.90529	2.33962e-05	0.00130641	chymotrypsinogen A
PRLR	0.457114	1.37279	2.34111e-05	0.00130641	prolactin receptor
RNASE1_2	-2.374	-5.18377	2.41434e-05	0.00133916	ribonuclease, RNase A family, 1
LYSB	-3.66593	-12.6927	2.50895e-05	0.00137918	intestinal lysozyme
CLCA1	-2.66582	-6.34587	2.53261e-05	0.00138804	chloride channel accessory 1
FRK	-0.843501	-1.7944	2.57175e-05	0.00140531	fyn related Src family tyrosine kinase
ADAMTS2	-0.326299	-1.25379	2.63753e-05	0.00143385	ADAM metallopeptidase with thrombospondin type 1 motif 2
PLOD2	-0.362192	-1.28538	2.63956e-05	0.00143385	procollagen-lysine,2-oxoglutarate 5-dioxygenase 2
KRT20	-3.78487	-13.7835	2.70327e-05	0.00145985	keratin 20
LOC104972343	-3.54593	-11.6797	2.72656e-05	0.00146479	zinc finger protein RFP-like
OTOG	-0.726115	-1.65418	2.72833e-05	0.00146479	otogelin
PLA2G2A_1	-3.67667	-12.7876	2.86182e-05	0.00153199	phospholipase A2, group IIA
MYO5C	-0.417505	-1.33562	2.90016e-05	0.00154354	myosin VC
POLE	0.427975	1.34534	2.95575e-05	0.00156152	DNA polymerase epsilon, catalytic subunit
LOC100850808	-2.57768	-5.96981	2.98899e-05	0.00156938	elafin-like
SIK1	0.493953	1.4083	2.99133e-05	0.00156938	salt inducible kinase 1
WNT5A	-0.981011	-1.97385	3.12824e-05	0.00163655	Wnt family member 5A
LOC515418	-0.418121	-1.33619	3.2741e-05	0.00170318	CD1a molecule-like
CFTR	0.452401	1.36832	3.30813e-05	0.00171603	CF transmembrane conductance regulator
MLLT3	0.33232	1.25904	3.3179e-05	0.00171627	MLLT3 super elongation complex subunit
ISX	-3.47443	-11.115	3.33893e-05	0.00172231	intestine specific homeobox
CEL	-3.3014	-9.85872	3.37902e-05	0.00173025	carboxyl ester lipase
IL1R2	0.637066	1.55516	3.3918e-05	0.00173025	interleukin 1 receptor type 2
APELA	-1.00111	-2.00155	3.39191e-05	0.00173025	apelin receptor early endogenous ligand
DLK1	1.21689	2.32446	3.43736e-05	0.00174859	delta like non-canonical Notch ligand 1
ABCA9	0.568461	1.48294	3.4524e-05	0.0017514	ATP binding cassette subfamily A member 9
TRPV6	-1.86268	-3.63684	3.46474e-05	0.00175283	transient receptor potential cation channel subfamily V member 6
METTL1	0.366997	1.28967	3.55039e-05	0.00178635	methyltransferase 1, tRNA methylguanosine
CRISPLD2	-0.375486	-1.29728	3.5749e-05	0.00179378	cysteine rich secretory protein LCCL domain containing 2
SLC25A45	-1.17533	-2.25844	3.63564e-05	0.0018193	solute carrier family 25 member 45
HIST1H1B	-0.682057	-1.60443	3.70603e-05	0.0018394	H1.5 linker histone, cluster member
SRC	-0.663669	-1.58411	3.80488e-05	0.00187345	SRC proto-oncogene, non-receptor tyrosine kinase
CDHR2	-1.27066	-2.41272	3.83595e-05	0.0018787	cadherin related family member 2
ADA	-0.801562	-1.74299	3.90974e-05	0.0019047	adenosine deaminase
PPP1R3B	-0.537431	-1.45139	3.93281e-05	0.00191089	protein phosphatase 1 regulatory subunit 3B
MMP11	-0.641491	-1.55994	3.95757e-05	0.00191786	matrix metallopeptidase 11
FADS1	-0.769002	-1.70409	4.00924e-05	0.00193736	fatty acid desaturase 1
TCEA3	0.476127	1.391	4.04713e-05	0.00193736	transcription elongation factor A3
SLC22A7	-0.49066	-1.40509	4.07703e-05	0.00193736	solute carrier family 22 member 7
ENPP6	-0.325152	-1.2528	4.08198e-05	0.00193736	ectonucleotide pyrophosphatase/phosphodiesterase 6
LOC107132300	0.583787	1.49878	4.14005e-05	0.00195987	glutathione S-transferase Mu 1-like
ADM2	-1.51925	-2.86642	4.47281e-05	0.00204384	adrenomedullin 2
MEP1B	-0.893589	-1.85779	4.48751e-05	0.00204548	meprin A subunit beta
HAMP	0.664829	1.58538	4.55719e-05	0.00207212	hepcidin antimicrobial peptide
SLC17A1	0.461271	1.37675	4.59105e-05	0.00208237	solute carrier family 17 member 1
LGALS2	-1.06689	-2.09492	4.69184e-05	0.00212286	galectin 2
GPA33	-3.22432	-9.34584	4.71406e-05	0.00212768	glycoprotein A33
TRIM36	-0.926897	-1.90118	4.75665e-05	0.00213059	tripartite motif containing 36
CAMK2N2	0.463371	1.37876	4.8033e-05	0.00213654	calcium/calmodulin dependent protein kinase II inhibitor 2
SLC27A4	-0.374599	-1.29648	4.9035e-05	0.00217162	solute carrier family 27 member 4
CREB5	-0.576627	-1.49136	4.90574e-05	0.00217162	cAMP responsive element binding protein 5
MYRIP	0.430889	1.34806	4.93728e-05	0.00217512	myosin VIIA and Rab interacting protein
TGFB2	0.585055	1.5001	5.03581e-05	0.00220616	transforming growth factor beta 2
FCGBP	-1.44017	-2.71353	5.10856e-05	0.00222925	Fc gamma binding protein
REG3G	-3.2725	-9.6632	5.23238e-05	0.00226716	regenerating islet-derived 3 gamma
SPINK4	-3.26146	-9.58953	5.37689e-05	0.00231345	serine peptidase inhibitor Kazal type 4
LOC530102	-0.392038	-1.31225	5.40844e-05	0.00231726	collagen type VI alpha 6 chain
PKDCC	-0.484864	-1.39945	5.41093e-05	0.00231726	protein kinase domain containing, cytoplasmic
PNLIPRP2	-3.21835	-9.3072	5.47474e-05	0.00233373	pancreatic lipase related protein 2
PDX1	-2.92328	-7.58571	5.50285e-05	0.0023403	pancreatic and duodenal homeobox 1
CCR1	0.450463	1.36648	5.52856e-05	0.00234582	chemokine
LAIR1	-0.492355	-1.40674	5.68051e-05	0.00239374	leukocyte associated immunoglobulin like receptor 1
CENPO	0.378463	1.29996	5.83823e-05	0.002449	centromere protein O
ADAM12	-0.523363	-1.4373	5.95016e-05	0.00248541	ADAM metallopeptidase domain 12
LOC506868	-1.37248	-2.58916	5.99773e-05	0.00249253	cationic amino acid transporter 3
CEP128	0.338168	1.26415	6.02575e-05	0.00249253	centrosomal protein 128
XCL2	-0.688323	-1.61141	6.02613e-05	0.00249253	chemokine
AEN	0.514452	1.42845	6.03675e-05	0.00249253	apoptosis enhancing nuclease
NLRP6	-2.10501	-4.30202	6.18133e-05	0.00254651	NLR family pyrin domain containing 6
MMP2	-0.403108	-1.32235	6.21293e-05	0.00254813	matrix metallopeptidase 2
RHBDF1	0.342961	1.26836	6.24007e-05	0.00254813	rhomboid 5 homolog 1
SMAP2	0.381866	1.30303	6.24061e-05	0.00254813	small ArfGAP2
NEK11	0.454208	1.37003	6.26799e-05	0.00255365	NIMA related kinase 11
FAM19A4	-0.746354	-1.67755	6.48007e-05	0.00262349	TAFA chemokine like family member 4
SERPINH1	-0.326481	-1.25395	6.61675e-05	0.00267127	serpin family H member 1
ARHGEF10	0.331815	1.2586	6.62922e-05	0.00267127	Rho guanine nucleotide exchange factor 10
SLC1A2	0.655462	1.57512	6.75707e-05	0.0027086	solute carrier family 1 member 2
FMO2	-0.472113	-1.38714	6.76597e-05	0.0027086	flavin containing dimethylaniline monoxygenase 2
TMPRSS2	-0.726124	-1.65419	6.84555e-05	0.00273451	transmembrane serine protease 2
TMEM169	0.480518	1.39524	6.96597e-05	0.00277059	transmembrane protein 169
GUCA2B	-3.26926	-9.64149	7.19653e-05	0.00283171	guanylate cyclase activator 2B
RPS6KA2	0.349775	1.27436	7.39597e-05	0.00290398	ribosomal protein S6 kinase A2
NUDT13	0.350045	1.2746	7.53358e-05	0.00294545	nudix hydrolase 13
C1QTNF6	-0.695844	-1.61983	7.64464e-05	0.00297624	C1q and TNF related 6
SLAMF7	0.453261	1.36913	7.67177e-05	0.00297626	SLAM family member 7
PNLIP	-3.28382	-9.73929	7.94555e-05	0.00305464	pancreatic lipase
BPI	-1.36653	-2.57849	7.96998e-05	0.00305765	bactericidal permeability increasing protein
SLC3A1	-1.68739	-3.22073	8.03365e-05	0.00307567	solute carrier family 3 member 1
LOC100296778	-0.695924	-1.61992	8.35759e-05	0.00317986	killer cell lectin-like receptor subfamily I member 1
ITPKA	0.448134	1.36427	8.39327e-05	0.00318029	inositol-trisphosphate 3-kinase A
DSC1	-0.868622	-1.82592	8.67214e-05	0.00327249	desmocollin 1
JCHAIN	-0.835282	-1.78421	8.90306e-05	0.00335276	joining chain of multimeric IgA and IgM
ZNF696	0.372913	1.29496	8.92535e-05	0.00335429	zinc finger protein 696
LOC526757	-0.613718	-1.5302	9.00707e-05	0.00337328	solute carrier family 22 member 10
MECOM	0.46529	1.3806	9.2144e-05	0.00343593	MDS1 and EVI1 complex locus
MISP	-1.77779	-3.429	9.21722e-05	0.00343593	mitotic spindle positioning
FAM81A	0.45464	1.37044	9.28014e-05	0.0034524	family with sequence similarity 81 member A
DAPL1	-2.3805	-5.20719	9.35154e-05	0.00347195	death associated protein like 1
CA9	-1.34181	-2.53469	9.49659e-05	0.00351871	carbonic anhydrase 9
ARHGAP23	0.537444	1.4514	9.52135e-05	0.0035208	Rho GTPase activating protein 23
IGFBP7	-0.326079	-1.2536	9.5507e-05	0.00352457	insulin like growth factor binding protein 7
ANGPT1	-0.458288	-1.37391	9.70492e-05	0.00356008	angiopoietin 1
JPH1	0.691417	1.61487	0.00010195	0.00371763	junctophilin 1
TYMS	0.402571	1.32186	0.000102409	0.003727	thymidylate synthetase
CLCF1	0.534337	1.44828	0.000103597	0.00375538	cardiotrophin like cytokine factor 1
CASP1	-0.69453	-1.61836	0.000108953	0.00392635	caspase 1
TOX3	-1.066	-2.09362	0.000109251	0.00392943	TOX high mobility group box family member 3
FBLN2	-0.797056	-1.73755	0.000113437	0.00405621	fibulin 2
LYZ3	-2.67293	-6.37722	0.000114879	0.00409982	lysozyme 3
PLA2G4F	-2.28098	-4.86009	0.000115455	0.00410816	phospholipase A2 group IVF
COMTD1	0.342409	1.26787	0.000116164	0.00412168	catechol-O-methyltransferase domain containing 1
IFI27L2	-0.511341	-1.42537	0.000118557	0.00419852	interferon, alpha-inducible protein 27-like 2
ANXA2	-0.504888	-1.41901	0.000119889	0.00423752	annexin A2
LOC783151	-2.19113	-4.56662	0.000121876	0.00429953	butyrophilin subfamily 1 member A1
MUM1L1	-0.468701	-1.38386	0.000122226	0.0043036	PWWP domain containing 3B
SGCD	-0.34238	-1.26785	0.000126019	0.00442026	sarcoglycan delta
NKD2	0.368191	1.29073	0.000126693	0.00443546	NKD inhibitor of WNT signaling pathway 2
LOC112441508	-3.17442	-9.02809	0.000129264	0.00449042	short palate, lung and nasal epithelium carcinoma-associated protein 2A-like
ATP6V1B1	0.534976	1.44892	0.000129274	0.00449042	ATPase H+ transporting V1 subunit B1
SULF2	-0.637028	-1.55512	0.000129719	0.00449042	sulfatase 2
PDGFD	0.404767	1.32387	0.000129869	0.00449042	platelet derived growth factor D
ARNTL	-0.445497	-1.36178	0.000133417	0.00459228	aryl hydrocarbon receptor nuclear translocator like
LOC101909082	-3.03852	-8.21648	0.000134206	0.00461082	mucin-3B
FCGR2A	0.530273	1.4442	0.000135709	0.00464794	Fc fragment of IgG receptor IIa
NUAK1	-0.37229	-1.29441	0.000135835	0.00464794	NUAK family kinase 1
MYB	-1.40059	-2.6401	0.000136548	0.00464794	MYB proto-oncogene, transcription factor
SEC14L6	0.537757	1.45171	0.000136891	0.00465102	SEC14 like lipid binding 6
MBNL3	-0.333429	-1.26	0.000142426	0.00479894	muscleblind like splicing regulator 3
ARG2	0.468997	1.38415	0.000142711	0.00479894	arginase 2
MXRA5	-1.46344	-2.75764	0.000142809	0.00479894	matrix remodeling associated 5
TMPRSS15	-3.13626	-8.79242	0.00014384	0.00481246	transmembrane serine protease 15
PI15	-1.2064	-2.30761	0.00014386	0.00481246	peptidase inhibitor 15
CELA3B	-2.88389	-7.38139	0.000144634	0.00482192	chymotrypsin-like elastase family, member 3B
CELA2A	-2.99979	-7.99881	0.000144802	0.00482192	chymotrypsin-like elastase family, member 2A
LOC540321	-2.16125	-4.47303	0.000145251	0.00482754	mast cell protease 2
SLCO2A1	-0.835114	-1.784	0.000146443	0.00484085	solute carrier organic anion transporter family member 2A1
LOC112446404	0.620842	1.53777	0.000146729	0.00484085	uncharacterized LOC112446404
TUBAL3	-0.399963	-1.31947	0.000154061	0.0050302	tubulin alpha like 3
LYZ2	-1.51573	-2.85943	0.000158083	0.00511618	lysozyme C-2
LOC407148	-2.41319	-5.3265	0.000158677	0.00512637	ADP-ribosyltransferase 5-like
TGM2	-0.480693	-1.39541	0.000161559	0.00519216	transglutaminase 2
RASGEF1A	0.458429	1.37404	0.000162646	0.00521798	RasGEF domain family member 1A
SRM	0.452637	1.36854	0.000164861	0.00527985	spermidine synthase
LOC512869	-0.750723	-1.68264	0.000168458	0.00536381	ring finger protein 213-like
LOC112445621	-2.1561	-4.45709	0.000168648	0.00536381	multidrug resistance-associated protein 4-like
ANGPTL4	0.796867	1.73732	0.000169178	0.00536485	angiopoietin like 4
PDK4	0.556901	1.47111	0.000173957	0.00548061	pyruvate dehydrogenase kinase 4
LOC534967	-2.32331	-5.00478	0.000174106	0.00548061	leukotriene-B
LOC100125266	-3.18974	-9.12446	0.000176856	0.00554823	alkaline phosphatase-like
FKBP10	-0.41129	-1.32987	0.000177473	0.00555811	FKBP prolyl isomerase 10
HMMR	0.400759	1.3202	0.000178785	0.00558969	hyaluronan mediated motility receptor
HS6ST2	0.558123	1.47235	0.000181337	0.0056503	heparan sulfate 6-O-sulfotransferase 2
CYP4F2_2	-1.316	-2.48975	0.000181844	0.00565653	cytochrome P450, family 4, subfamily F, polypeptide 2
RNF186	-0.881675	-1.84251	0.000184659	0.00573438	ring finger protein 186
RAPGEFL1	-0.651701	-1.57102	0.000185316	0.00574241	Rap guanine nucleotide exchange factor like 1
CXCL5	-0.977492	-1.96904	0.000186554	0.00576408	chemokine
EFR3B	0.621012	1.53795	0.000187951	0.00579752	EFR3 homolog B
SLC9A1	-0.677087	-1.59891	0.000191691	0.00587352	solute carrier family 9 member A1
GALE	0.328813	1.25598	0.000194926	0.00595285	UDP-galactose-4-epimerase
RNF144B	-0.336125	-1.26236	0.000203791	0.00617238	ring finger protein 144B
EML6	0.346175	1.27119	0.000206061	0.00623089	EMAP like 6
ASNS	-0.518818	-1.43278	0.000208972	0.00627769	asparagine synthetase
P4HA3	-0.446652	-1.36287	0.00021615	0.00648273	prolyl 4-hydroxylase subunit alpha 3
SOWAHA	-1.3913	-2.62316	0.000216791	0.00649139	sosondowah ankyrin repeat domain family member A
LY6E	-0.363896	-1.2869	0.00021946	0.00652886	lymphocyte antigen 6 family member E
MGC138914	-2.10747	-4.30935	0.000228317	0.00675957	uncharacterized LOC512219
PLD4	-0.348553	-1.27328	0.000235214	0.00694145	phospholipase D family member 4
MFAP3L	0.383332	1.30435	0.000235644	0.00694302	microfibril associated protein 3 like
CKAP2	0.902414	1.86919	0.000239307	0.00703968	cytoskeleton associated protein 2
EVC2	-0.5509	-1.465	0.000242117	0.00708005	EvC ciliary complex subunit 2
CEMIP	-0.43509	-1.352	0.000242335	0.00708005	cell migration inducing hyaluronidase 1
P2RX7	-0.361876	-1.2851	0.000247636	0.00721552	purinergic receptor P2X 7
GPRC5A	0.360963	1.28428	0.000250792	0.00727296	G protein-coupled receptor class C group 5 member A
MUC13	-2.71663	-6.57335	0.000252215	0.00730274	mucin 13, cell surface associated
TEX15	-0.680026	-1.60217	0.000254121	0.00732666	testis expressed 15, meiosis and synapsis associated
GPX3	1.52222	2.87233	0.000254258	0.00732666	glutathione peroxidase 3
LOC112447279	-2.62895	-6.18575	0.000266656	0.00760134	histone H4
C18H19orf33	-1.49159	-2.81199	0.000274822	0.00775364	chromosome 18 C19orf33 homolog
TNFSF9	0.427831	1.34521	0.000274946	0.00775364	TNF superfamily member 9
PRODH2	-0.59083	-1.50611	0.00027573	0.00776101	proline dehydrogenase 2
RHBDL2	-1.43542	-2.70461	0.00027605	0.00776101	rhomboid like 2
HIST1H2AH	-0.724507	-1.65234	0.0002769	0.00777304	H2A clustered histone 12
TFF2	-2.64739	-6.26534	0.00027948	0.00781949	trefoil factor 2
SAMD12	-0.436796	-1.35359	0.000282091	0.00787078	sterile alpha motif domain containing 12
CD6	0.528928	1.44286	0.000282535	0.00787122	CD6 molecule
BREH1	0.483313	1.39795	0.000286341	0.00795319	retinyl ester hydrolase type 1
MGC151921	-2.23103	-4.69468	0.000286805	0.00795408	odorant-binding protein-like
CDX2	-2.50441	-5.67416	0.000288979	0.00800233	caudal type homeobox 2
PLAGL1	-0.359004	-1.28254	0.000291636	0.00803018	PLAG1 like zinc finger 1
ATP13A2	-0.347656	-1.27249	0.000295786	0.00811759	ATPase cation transporting 13A2
C8H9orf152	-0.431563	-1.34869	0.000296232	0.00811772	chromosome 8 C9orf152 homolog
CHMP4A	-0.323793	-1.25162	0.000300171	0.0081965	charged multivesicular body protein 4A
PEG3	-0.391465	-1.31172	0.000300516	0.0081965	paternally expressed 3
ATP6V1C2	1.7257	3.30739	0.000302203	0.00822019	ATPase H+ transporting V1 subunit C2
TGFB3	-0.530141	-1.44407	0.000306114	0.00831429	transforming growth factor beta 3
SYCN	-2.96785	-7.82371	0.000311259	0.00844159	syncollin
LOC112443756	-2.29641	-4.91234	0.000314871	0.008527	butyrophilin subfamily 1 member A1-like
AK4	-0.578602	-1.4934	0.000318334	0.00858291	adenylate kinase 4
PLB1	-1.42041	-2.67661	0.00032	0.00860994	phospholipase B1
EDN3	-1.6742	-3.19142	0.000331814	0.00885432	endothelin 3
TC2N	-0.581202	-1.49609	0.000332461	0.00885432	tandem C2 domains, nuclear
PRR13	-0.415238	-1.33352	0.000332532	0.00885432	proline rich 13
LOXL2	-0.328846	-1.25601	0.000334173	0.00887517	lysyl oxidase like 2
CD34	-0.604398	-1.52034	0.000335436	0.00887517	CD34 molecule
CYP11A1	0.692288	1.61584	0.000335683	0.00887517	cytochrome P450 family 11 subfamily A member 1
CCL25	-0.437282	-1.35405	0.000335921	0.00887517	C-C motif chemokine ligand 25
LOC100848575	0.415133	1.33342	0.000339776	0.00892579	killer cell lectin-like receptor subfamily E member 1
MALRD1	-2.69581	-6.47918	0.000343701	0.00901604	MAM and LDL receptor class A domain containing 1
GAREM2	-0.512528	-1.42655	0.000347547	0.00906527	GRB2 associated regulator of MAPK1 subtype 2
FAM84A	0.447565	1.36374	0.000356015	0.00924684	LRAT domain containing 1
LEAP2	-0.346371	-1.27136	0.000357266	0.00925401	liver enriched antimicrobial peptide 2
ACACA	0.379408	1.30081	0.000368528	0.00950481	acetyl-CoA carboxylase alpha
LOC112444733	-0.973425	-1.9635	0.000371191	0.0095284	collectin-46-like
SMIM24	-1.96943	-3.91614	0.00037561	0.00958714	small integral membrane protein 24
LOC515551	0.324912	1.25259	0.000375996	0.00958714	protein DDI1 homolog 2
GSTM3	0.328544	1.25575	0.000376405	0.00958714	glutathione S-transferase mu 3
RBP2	-1.38351	-2.60903	0.000380031	0.00966613	retinol binding protein 2
CPB1	-2.6807	-6.41167	0.000387881	0.00982507	carboxypeptidase B1
KLF4	-0.715448	-1.64199	0.000389105	0.00984227	KLF transcription factor 4
PLA2G1B	-2.75518	-6.75137	0.000397817	0.0100353	phospholipase A2 group IB
LCT	-1.2062	-2.30729	0.000400644	0.0100791	lactase
LOC112441463	-2.37175	-5.1757	0.000414012	0.0103447	interstitial collagenase-like
LOC100138908	-0.431694	-1.34882	0.000424188	0.0105194	UDP-glucuronosyltransferase 2B4
MALL	-1.40217	-2.64299	0.000426702	0.0105372	mal, T cell differentiation protein like
LOC508098	-1.38555	-2.61272	0.000426868	0.0105372	uncharacterized LOC508098
LOC100295842	-2.59993	-6.06256	0.000431639	0.0105745	elafin
GCLC	-0.479583	-1.39434	0.000431823	0.0105745	glutamate-cysteine ligase catalytic subunit
LPIN1	0.466024	1.3813	0.000440726	0.0107354	lipin 1
GNAO1	-0.9136	-1.88374	0.000447632	0.0108605	G protein subunit alpha o1
NANOS1	-0.3478	-1.27262	0.000448685	0.0108717	nanos C2HC-type zinc finger 1
ZDHHC8	0.505592	1.41971	0.000449357	0.0108737	zinc finger DHHC-type palmitoyltransferase 8
PKIA	-0.355718	-1.27962	0.000452116	0.0109037	cAMP-dependent protein kinase inhibitor alpha
MYRFL	-1.12598	-2.1825	0.000458185	0.01098	myelin regulatory factor like
LOC107131259	-1.22735	-2.34137	0.000459114	0.01098	multidrug resistance-associated protein 4-like
LY75	-0.341796	-1.26733	0.000460637	0.0110021	lymphocyte antigen 75
CCL5	0.429296	1.34658	0.000463958	0.0110385	C-C motif chemokine ligand 5
LOC786065	-0.699363	-1.62379	0.000469049	0.0111168	butyrophilin-like protein 1
ERICH5	0.427871	1.34525	0.000475909	0.0112213	glutamate rich 5
DEGS2	-0.802167	-1.74372	0.000487707	0.0114463	delta 4-desaturase, sphingolipid 2
VIL1	-1.00627	-2.00871	0.000489811	0.0114757	villin 1
TCEA2	-0.334086	-1.26058	0.000491706	0.0114908	transcription elongation factor A2
LOC619094	-0.50316	-1.41731	0.000494563	0.0115292	histone H4-like
SCML1	-0.325818	-1.25338	0.000494599	0.0115292	Scm polycomb group protein like 1
HSPA1A	0.507384	1.42147	0.000504242	0.0117391	heat shock protein family A
MLN	-2.187	-4.55358	0.000513637	0.0119264	motilin
C23H6orf222	-1.58224	-2.99434	0.000515044	0.0119302	BCL2 interacting protein 5
CDKN1A	-0.422506	-1.34025	0.000521695	0.012054	cyclin dependent kinase inhibitor 1A
LOC787074	-0.542474	-1.45647	0.000523507	0.0120807	Krueppel-related zinc finger protein 1
NOL4L	-0.48019	-1.39493	0.000525143	0.0121033	nucleolar protein 4 like
OGN	-0.47939	-1.39415	0.000534351	0.0123001	osteoglycin
GLDN	0.627281	1.54465	0.000538815	0.0123719	gliomedin
IL22RA1	-2.21727	-4.65013	0.000558058	0.0127186	interleukin 22 receptor subunit alpha 1
LOC782114	-2.22341	-4.66995	0.000564956	0.0128282	acyl-protein thioesterase 1
SIPA1L2	-0.345548	-1.27063	0.000571762	0.0129349	signal induced proliferation associated 1 like 2
GRO1	1.0198	2.02764	0.000573103	0.0129493	chemokine
HIST1H4D	2.83386	7.12981	0.000582031	0.0131303	histone cluster 1, H4d
ZNF711	-0.483855	-1.39848	0.00058429	0.0131303	zinc finger protein 711
PPARGC1B	-0.454365	-1.37018	0.000584572	0.0131303	PPARG coactivator 1 beta
LOC506181	-0.367141	-1.28979	0.000600966	0.0134306	zinc finger protein 709-like
TIAM1	-0.608026	-1.52417	0.000622264	0.0137639	TIAM Rac1 associated GEF 1
CHN1	-0.354584	-1.27862	0.000642217	0.0141127	chimerin 1
TMEM176B	-0.63557	-1.55355	0.000648075	0.0141589	transmembrane protein 176B
FLT3	-0.40194	-1.32128	0.000656243	0.0143184	fms related receptor tyrosine kinase 3
LOC407163	-2.70957	-6.54126	0.000657932	0.0143383	trappin 5
PLA2G2A_2	-2.7858	-6.89619	0.000665285	0.0144618	phospholipase A2, group IIA
EFEMP1	-0.886783	-1.84905	0.000667317	0.014465	EGF containing fibulin extracellular matrix protein 1
GSTM2	0.633431	1.55125	0.000667676	0.014465	glutathione S-transferase M2
NKX2-3	-1.15468	-2.22635	0.000670307	0.0144879	NK2 homeobox 3
C22H3orf67	0.427428	1.34483	0.000674638	0.0145474	CFAP20 domain containing
IGF2BP2	-0.783323	-1.72109	0.000677021	0.0145817	insulin like growth factor 2 mRNA binding protein 2
CLDN4	-0.766743	-1.70142	0.000693768	0.0148896	claudin 4
CYP2J2	-0.71615	-1.64279	0.000696977	0.0148896	cytochrome P450 family 2 subfamily J member 30
MAD2L1	0.435639	1.35251	0.00070178	0.0149575	mitotic arrest deficient 2 like 1
GPR19	0.379716	1.30109	0.000703208	0.0149706	G protein-coupled receptor 19
ME1	-0.538458	-1.45242	0.000714007	0.0151132	malic enzyme 1
AKAIN1	0.36094	1.28426	0.000721973	0.0152292	A-kinase anchor inhibitor 1
LOC101905293	-0.568243	-1.48272	0.00073229	0.0154239	fibrous sheath-interacting protein 2-like
HDC	0.536835	1.45079	0.000734166	0.0154239	histidine decarboxylase
LOC112441507	0.591014	1.50631	0.000734553	0.0154239	bone marrow stromal antigen 2-like
TMEM176A	-0.647857	-1.56684	0.000738864	0.0154791	transmembrane protein 176A
ZBTB16	0.438792	1.35547	0.000747449	0.0156235	zinc finger and BTB domain containing 16
NEK2	0.991331	1.98802	0.000748538	0.0156285	NIMA related kinase 2
S100G	-1.31321	-2.48494	0.00076044	0.0158053	S100 calcium binding protein G
PLEKHF1	-0.450434	-1.36645	0.000779432	0.0161454	pleckstrin homology and FYVE domain containing 1
PPP1R1B	-0.75946	-1.69286	0.00078598	0.0162445	protein phosphatase 1 regulatory inhibitor subunit 1B
IFI44L	-0.538194	-1.45215	0.000790601	0.0162862	interferon induced protein 44 like
TPPP3	-1.00579	-2.00804	0.000806497	0.0165386	tubulin polymerization promoting protein family member 3
CCL11	-2.27258	-4.83186	0.000811731	0.0166274	chemokine
IRF4	-0.533834	-1.44777	0.000822793	0.0168166	interferon regulatory factor 4
LOC100847223	1.13871	2.20184	0.000824289	0.0168285	uncharacterized LOC100847223
ITGB4	-0.556328	-1.47052	0.000834464	0.0170064	integrin subunit beta 4
PBK	0.968375	1.95664	0.000839648	0.0170475	PDZ binding kinase
STYK1	-1.19977	-2.29703	0.000849857	0.0171812	serine/threonine/tyrosine kinase 1
GP1BA	-0.486161	-1.40071	0.000851196	0.0171872	glycoprotein Ib platelet subunit alpha
TNXB	-0.533735	-1.44767	0.000852223	0.0171891	tenascin XB
C18H19orf48	0.430183	1.3474	0.000854903	0.0172055	chromosome 18 C19orf48 homolog
ABO	-0.571814	-1.48639	0.00085785	0.0172426	ABO, alpha 1-3-N-acetylgalactosaminyltransferase and alpha 1-3-galactosyltransferase
HJURP	0.950401	1.93241	0.000858618	0.0172426	Holliday junction recognition protein
CALN1	-0.954949	-1.93851	0.000869355	0.0174392	calneuron 1
SEL1L3	0.345268	1.27039	0.000896534	0.0178903	SEL1L family member 3
CDKN3	0.640887	1.55929	0.000899932	0.0178903	cyclin dependent kinase inhibitor 3
PTX3	1.07598	2.10815	0.000901335	0.0178903	pentraxin 3
LTBP2	-0.429207	-1.34649	0.000901542	0.0178903	latent transforming growth factor beta binding protein 2
LOC100336476	0.552646	1.46677	0.000901556	0.0178903	granulocyte-macrophage colony-stimulating factor receptor subunit alpha
BIRC5	0.897119	1.86234	0.00093456	0.018426	baculoviral IAP repeat containing 5
CDK1	0.840362	1.7905	0.000942097	0.0185541	cyclin dependent kinase 1
LOC100138645	0.324941	1.25261	0.000943071	0.0185541	primary amine oxidase, liver isozyme
COL12A1	-0.326799	-1.25423	0.000951041	0.01864	collagen type XII alpha 1 chain
PPP1R16A	-0.352805	-1.27704	0.000968639	0.0189157	protein phosphatase 1 regulatory subunit 16A
PLBD1	-0.362701	-1.28583	0.000974455	0.0190091	phospholipase B domain containing 1
ABI3BP	-0.656498	-1.57625	0.000977634	0.0190509	ABI family member 3 binding protein
FOLH1B	-0.662951	-1.58332	0.000986086	0.0191362	folate hydrolase 1B
DDIAS	0.337794	1.26382	0.000988247	0.0191362	DNA damage induced apoptosis suppressor
KLRB1	-0.439782	-1.3564	0.000995842	0.0192631	killer cell lectin like receptor B1
LOC100141266	0.40231	1.32162	0.00100222	0.0193551	tubulin alpha-1C chain-like
DEFB7	-1.36927	-2.58341	0.00100431	0.0193659	defensin beta 7
ATF3	0.449187	1.36527	0.00101698	0.0195284	activating transcription factor 3
UGGT2	-0.398032	-1.31771	0.00102551	0.0196307	UDP-glucose glycoprotein glucosyltransferase 2
LOC107131854	-2.58603	-6.00446	0.00103347	0.0197627	uncharacterized LOC107131854
NKD1	-0.39889	-1.31849	0.00103963	0.0198598	NKD inhibitor of WNT signaling pathway 1
EVC	-0.462173	-1.37762	0.00104488	0.0199393	EvC ciliary complex subunit 1
CNTNAP1	-0.421348	-1.33918	0.00104999	0.0200132	contactin associated protein 1
GSDMC	-2.27214	-4.8304	0.0010568	0.0200836	gasdermin C
LMO1	-1.07806	-2.11119	0.00107245	0.0203389	LIM domain only 1
SNED1	0.422783	1.34051	0.0010752	0.0203529	sushi, nidogen and EGF like domains 1
MELTF	0.558001	1.47223	0.00107726	0.0203672	melanotransferrin
SLC1A4	-0.359299	-1.2828	0.00111492	0.0209289	solute carrier family 1 member 4
LOC617313	0.749016	1.68065	0.00112568	0.0210665	granzyme H
PPP1R3C	-0.530176	-1.4441	0.00114286	0.0212798	protein phosphatase 1 regulatory subunit 3C
ELL2	0.344833	1.27	0.00116664	0.0216569	elongation factor for RNA polymerase II 2
PRSS1	1.84235	3.58594	0.0011995	0.0221109	protease, serine, 1
CDCA3	0.718029	1.64493	0.00123933	0.0226251	cell division cycle associated 3
WISP2	-0.634662	-1.55257	0.00124682	0.0227323	cellular communication network factor 5
GPAT3	-0.362116	-1.28531	0.00126752	0.0230191	glycerol-3-phosphate acyltransferase 3
ANO9	-0.820973	-1.7666	0.00127657	0.0231554	anoctamin 9
RFTN1	-0.380375	-1.30168	0.00127912	0.0231554	raftlin, lipid raft linker 1
ASPG	0.418481	1.33652	0.00127975	0.0231554	asparaginase
GRID1	0.612187	1.52858	0.00129628	0.0233478	glutamate ionotropic receptor delta type subunit 1
CAMK1G	0.475319	1.39023	0.00129957	0.0233707	calcium/calmodulin dependent protein kinase IG
LOC101902689	-2.61347	-6.11975	0.00130194	0.0233905	mucin-12
PLIN4	0.459369	1.37494	0.00131017	0.0235154	perilipin 4
LOC112446744	0.965346	1.95253	0.00131914	0.0235636	endogenous retrovirus group K member 25 Env polyprotein-like
WIPF3	-0.465581	-1.38087	0.00131925	0.0235636	WAS/WASL interacting protein family member 3
LOC100298356	0.579018	1.49383	0.00133005	0.0236874	bone marrow stromal antigen 2
MPTX	-2.7388	-6.67513	0.00135043	0.0240041	mucosal pentraxin 1
SLC7A11	-1.11451	-2.16522	0.00135259	0.0240192	solute carrier family 7 member 11
TLDC2	-0.625179	-1.5424	0.0013605	0.0241364	TBC/LysM-associated domain containing 2
ASB2	-0.44235	-1.35882	0.00136247	0.024148	ankyrin repeat and SOCS box containing 2
LAMA2	-0.36267	-1.2858	0.0013658	0.02415	laminin subunit alpha 2
RGCC	-0.675707	-1.59738	0.00136651	0.02415	regulator of cell cycle
TDH	0.404209	1.32336	0.00137866	0.0243413	L-threonine dehydrogenase
SLC28A1	-1.19246	-2.28543	0.00140822	0.024721	solute carrier family 28 member 1
CCR9	-0.787089	-1.72559	0.00143127	0.0250415	C-C motif chemokine receptor 9
GDPD2	-2.05323	-4.15033	0.00144159	0.0251629	glycerophosphodiester phosphodiesterase domain containing 2
TSPAN15	-0.348973	-1.27365	0.00147206	0.0255977	tetraspanin 15
DAB1	-0.565479	-1.47988	0.00148036	0.0256522	DAB adaptor protein 1
CYP4B1	-1.39485	-2.62962	0.00148068	0.0256522	cytochrome P450, family 4, subfamily B, polypeptide 1
CTXND1	-0.559138	-1.47339	0.00148076	0.0256522	cortexin domain containing 1
CAPN11	0.414772	1.33309	0.00149549	0.0258586	calpain 11
HAL	0.405386	1.32444	0.00150145	0.025913	histidine ammonia-lyase
SDCBP2	-0.760502	-1.69408	0.00151583	0.0260635	syndecan binding protein 2
ADIPOQ	-1.85847	-3.62623	0.00152227	0.0261498	adiponectin, C1Q and collagen domain containing
CYP1A2	0.347364	1.27223	0.00154242	0.0263975	cytochrome P450 family 1 subfamily A member 2
ASAH2	-0.91724	-1.8885	0.00154652	0.0264431	N-acylsphingosine amidohydrolase 2
RIPK3	-0.41426	-1.33262	0.00155351	0.0264888	receptor interacting serine/threonine kinase 3
CPA1	-2.10887	-4.31353	0.00156684	0.0265754	carboxypeptidase A1
TRIM40	-2.35669	-5.12196	0.00158143	0.0266721	tripartite motif containing 40
MGC127133	1.15969	2.2341	0.00159861	0.0268552	20-beta-hydroxysteroid dehydrogenase-like
SYNE4	-1.06474	-2.09179	0.00159936	0.0268552	spectrin repeat containing nuclear envelope family member 4
MAMDC2	-0.532664	-1.4466	0.00160325	0.0268887	MAM domain containing 2
PSPH	-0.663329	-1.58373	0.00162332	0.0271758	phosphoserine phosphatase
FCMR	0.410524	1.32917	0.00162683	0.0272099	Fc mu receptor
LOC100337076	-1.03456	-2.04849	0.00163922	0.0272693	multidrug resistance-associated protein 4
ANKRD6	-0.384446	-1.30536	0.00164875	0.0273529	ankyrin repeat domain 6
FBXL14	0.356959	1.28072	0.00166327	0.0275353	F-box and leucine rich repeat protein 14
EAF2	-0.716051	-1.64268	0.00169339	0.0279179	ELL associated factor 2
RASGRF2	0.46463	1.37996	0.00169342	0.0279179	Ras protein specific guanine nucleotide releasing factor 2
VDR	-0.983904	-1.97781	0.00171116	0.02816	vitamin D receptor
LOC616782	-0.761883	-1.6957	0.00174107	0.0285755	uncharacterized LOC616782
ONECUT1	-0.333031	-1.25966	0.0017515	0.028685	one cut homeobox 1
DNAAF3	-0.572733	-1.48734	0.00175916	0.0287684	dynein axonemal assembly factor 3
SHMT2	0.324781	1.25247	0.00177256	0.028912	serine hydroxymethyltransferase 2
LOC404103	-0.725349	-1.6533	0.00182126	0.0294931	spleen trypsin inhibitor
GGT7	0.570469	1.48501	0.00182584	0.0295197	gamma-glutamyltransferase 7
LOC534578	-0.82975	-1.77738	0.00183283	0.0295807	vascular cell adhesion molecule 1-like
ZDHHC19	0.464482	1.37982	0.00184754	0.029714	zinc finger DHHC-type palmitoyltransferase 19
MMRN1	-0.744732	-1.67566	0.00185429	0.0297605	multimerin 1
ECT2	0.711613	1.63763	0.00189513	0.0302417	epithelial cell transforming 2
AP3M2	-0.427671	-1.34506	0.00192212	0.0305056	adaptor related protein complex 3 subunit mu 2
SLC25A30	0.443276	1.35969	0.00192327	0.0305056	solute carrier family 25 member 30
PRKCD	-0.323484	-1.25135	0.00192593	0.030506	protein kinase C delta
MS4A8	-0.658941	-1.57892	0.00192661	0.030506	membrane spanning 4-domains A8
FCAMR	-0.683645	-1.60619	0.00193653	0.0306105	Fc alpha and mu receptor
SLC13A5	1.03329	2.04669	0.00201564	0.0316166	solute carrier family 13 member 5
RNF112	-0.439763	-1.35638	0.00203757	0.0318793	ring finger protein 112
RFLNB	-0.358127	-1.28176	0.00204077	0.0319023	refilin B
CORO2A	-0.658233	-1.57815	0.00204553	0.0319224	coronin 2A
MISP3	-0.344286	-1.26952	0.00205677	0.031956	MISP family member 3
SLC6A11	0.328844	1.25601	0.0020579	0.031956	solute carrier family 6 member 11
ANK2	-0.413561	-1.33197	0.00206526	0.0320132	ankyrin 2
GGT5	0.325368	1.25298	0.00210186	0.0323627	gamma-glutamyltransferase 5
RAB19	-0.609675	-1.52591	0.00210793	0.0323912	RAB19, member RAS oncogene family
GSDME	-0.553977	-1.46813	0.00213318	0.0326809	gasdermin E
ADGRD1	-0.684325	-1.60695	0.00215048	0.0328913	adhesion G protein-coupled receptor D1
SLC13A1	-0.717967	-1.64486	0.00215543	0.0329397	solute carrier family 13 member 1
LOC112448791	0.564601	1.47898	0.00220549	0.0335653	antimicrobial peptide NK-lysin-like
TMEM164	-0.386401	-1.30713	0.0022665	0.0342955	transmembrane protein 164
IFI44	-0.57912	-1.49394	0.00227082	0.0343327	interferon induced protein 44
HEPACAM2	-0.716169	-1.64281	0.00228813	0.034566	HEPACAM family member 2
MUC2	-2.55537	-5.87817	0.00230485	0.0347614	mucin 2, oligomeric mucus/gel-forming
CUBN	-1.06911	-2.09814	0.00232212	0.0349934	cubilin
TPBG	0.361582	1.28483	0.0023279	0.0350007	trophoblast glycoprotein
HIST1H1E_1	-0.394608	-1.31459	0.00234652	0.0352169	H1.12 linker histone, cluster member
TUBA1D	0.453764	1.36961	0.00238583	0.0356326	tubulin, alpha 3d
ZMAT4	0.817732	1.76263	0.00245093	0.036414	zinc finger matrin-type 4
CSTB_1	0.83363	1.78216	0.00247908	0.0366391	cystatin B
TSPAN13	0.446741	1.36296	0.00248734	0.0367317	tetraspanin 13
NOCT	0.541363	1.45535	0.00249528	0.0367604	nocturnin
KL	-0.72978	-1.65839	0.00250623	0.0368333	klotho
PC	0.344132	1.26939	0.00251065	0.0368436	pyruvate carboxylase
GCNT3	-0.900155	-1.86627	0.00251952	0.0369402	glucosaminyl
LOC407145	-1.58649	-3.00319	0.00252753	0.0370282	GPI-linked NAD
CHI3L1	-0.774599	-1.71071	0.0025495	0.0372908	chitinase 3 like 1
TMC4	-0.575788	-1.49049	0.00256845	0.0375083	transmembrane channel like 4
TMPRSS4	-1.19235	-2.28524	0.00257748	0.0376103	transmembrane serine protease 4
LTC4S	-0.728884	-1.65736	0.0026007	0.0378405	leukotriene C4 synthase
INSIG1	0.361633	1.28488	0.0026053	0.0378662	insulin induced gene 1
LOC107131919	-0.409225	-1.32797	0.00262974	0.0381013	translation initiation factor IF-2-like
LGR5	-0.380647	-1.30193	0.00264231	0.0382024	leucine rich repeat containing G protein-coupled receptor 5
EOMES	0.335574	1.26188	0.00268353	0.0386374	eomesodermin
SLC46A1	-0.358202	-1.28183	0.00271919	0.0388773	solute carrier family 46 member 1
ADAP1	-0.465965	-1.38124	0.00273508	0.0389532	ArfGAP with dual PH domains 1
C1QTNF9	0.458868	1.37446	0.00278176	0.0394957	C1q and TNF related 9
TSPAN11	-0.481319	-1.39602	0.00282372	0.0399684	tetraspanin 11
TTC12	0.352466	1.27674	0.00282861	0.0399761	tetratricopeptide repeat domain 12
NPY1R	-0.569952	-1.48447	0.00284159	0.0400673	neuropeptide Y receptor Y1
ZNF385A	-0.34428	-1.26952	0.00285558	0.0402337	zinc finger protein 385A
TUSC3	-0.339258	-1.26511	0.00286333	0.0402919	tumor suppressor candidate 3
LRFN4	0.465153	1.38046	0.00286947	0.0403248	leucine rich repeat and fibronectin type III domain containing 4
VWA2	-0.830557	-1.77837	0.0028708	0.0403248	von Willebrand factor A domain containing 2
COL15A1	-0.683406	-1.60593	0.0028761	0.0403377	collagen type XV alpha 1 chain
ADAMTS15	-0.386721	-1.30742	0.00288625	0.0404185	ADAM metallopeptidase with thrombospondin type 1 motif 15
SCGB1D	-0.577418	-1.49218	0.00290165	0.0405725	secretoglobin, family 1D, member 2
FCRL5	-0.424302	-1.34192	0.00293665	0.0409375	Fc receptor like 5
FCER2	-0.512482	-1.4265	0.00295284	0.0410388	Fc epsilon receptor II
KCNJ4	-0.410114	-1.32879	0.00296143	0.0410804	potassium inwardly rectifying channel subfamily J member 4
CENPP	0.475603	1.3905	0.00297721	0.0411635	centromere protein P
TMEM200C	-0.347415	-1.27228	0.00297968	0.0411635	transmembrane protein 200C
DEFB13	-1.2714	-2.41395	0.00300624	0.0414061	Beta-defensin 13
ZCWPW1	0.449433	1.3655	0.00300892	0.041412	zinc finger CW-type and PWWP domain containing 1
HECTD2	-0.322552	-1.25054	0.00301153	0.041417	HECT domain E3 ubiquitin protein ligase 2
PHGR1	-2.11015	-4.31735	0.00302367	0.0414588	proline/histidine/glycine-rich 1
CARD14	-0.929379	-1.90446	0.0030399	0.0415897	caspase recruitment domain family member 14
LIPE	-0.518266	-1.43223	0.0030763	0.0419939	lipase E, hormone sensitive type
CYP4A22	0.885557	1.84748	0.00307856	0.0419939	cytochrome P450, family 4, subfamily A, polypeptide 22
CD109	-0.539143	-1.45311	0.003111	0.0422798	CD109 molecule
LOC616819	-0.494743	-1.40907	0.00314754	0.0426504	H3 clustered histone 10
INMT	0.717613	1.64446	0.00315139	0.0426713	indolethylamine N-methyltransferase
DRGX	0.4407	1.35726	0.00317576	0.0429695	dorsal root ganglia homeobox
PTTG1_1	0.786868	1.72532	0.00319987	0.0432389	PTTG1 regulator of sister chromatid separation, securin
LOC100847963	-0.47876	-1.39354	0.00320036	0.0432389	cytochrome P450 2C42-like
ARHGAP11A	0.790365	1.72951	0.00321193	0.0433634	Rho GTPase activating protein 11A
LTF	0.539006	1.45297	0.00323033	0.0434584	lactotransferrin
TMEM106C	-0.387568	-1.30819	0.00323677	0.0434973	transmembrane protein 106C
C1QTNF3	-0.570677	-1.48522	0.00323838	0.0434973	C1q and TNF related 3
LOC100297099	0.514241	1.42824	0.00325256	0.0436242	P antigen family member 3
CCND1	0.358923	1.28247	0.00325929	0.0436826	cyclin D1
TNK1	-0.540618	-1.4546	0.00332815	0.044195	tyrosine kinase non receptor 1
UCK2	-0.558731	-1.47297	0.00333313	0.0442216	uridine-cytidine kinase 2
SOX9	0.409213	1.32796	0.00334126	0.0442976	SRY-box transcription factor 9
ELOVL6	-0.332578	-1.25926	0.00335685	0.0444083	ELOVL fatty acid elongase 6
RND2	-0.356674	-1.28047	0.00339142	0.0448013	Rho family GTPase 2
P4HA1	0.34069	1.26636	0.00353005	0.0462764	prolyl 4-hydroxylase subunit alpha 1
FNDC4	0.434981	1.35189	0.00359004	0.0467212	fibronectin type III domain containing 4
KIF20A	0.796279	1.73662	0.00362388	0.0468965	kinesin family member 20A
HBB	-1.04721	-2.06653	0.00366023	0.047201	hemoglobin, beta
PDZD3	-1.11725	-2.16933	0.00371899	0.0478249	PDZ domain containing 3
LOC112441499	-0.673715	-1.59517	0.00373691	0.0479549	immunoglobulin lambda-1 light chain-like
ADCK1	-0.353831	-1.27795	0.00378366	0.0483526	aarF domain containing kinase 1
NPC1L1	-0.431187	-1.34834	0.00380743	0.0484881	NPC1 like intracellular cholesterol transporter 1
IL1RL1	-0.825887	-1.77262	0.00384339	0.0486865	interleukin 1 receptor like 1
NECAB2	0.373771	1.29574	0.00384415	0.0486865	N-terminal EF-hand calcium binding protein 2
PYCARD	-0.335131	-1.26149	0.00386258	0.0488526	PYD and CARD domain containing
LOC528329	-0.543718	-1.45772	0.00387227	0.048908	H4 clustered histone 13
AFF3	-0.385597	-1.3064	0.00396762	0.0498049	ALF transcription elongation factor 3

## Sheet: Table S2B
Supplementary file Table S2B. Top 20 differentially expressed hepatic genes upregulated in MP4-7 cows (n= 40) compared with the PP cows (n = 41) as ranked by the P values.
Gene symbol	Fold change	P*	Name
FBXW5	1.59873	8.6478e-26	F-box and WD repeat domain containing 5
MYOM1	3.98547	4.08505e-21	myomesin 1
NCS1	2.43614	9.07314e-17	neuronal calcium sensor 1
CDKN2A	3.33169	1.28498e-14	cyclin dependent kinase inhibitor 2A
LOC112446784	2.11174	6.97142e-14	proline-rich protein 2-like
S100A1	2.87808	9.95446e-14	S100 calcium binding protein A1
TENM1	7.12199	2.20846e-12	teneurin transmembrane protein 1
HSPA6	5.08769	3.16436e-11	heat shock protein family A (Hsp70) member 6
DUSP3	1.38095	1.01551e-10	dual specificity phosphatase 3
RASL11B	2.18619	3.17681e-10	RAS like family 11 member B
LOC615514	3.24467	3.32708e-10	glutathione S-transferase mu 1-like
GRAMD4	1.33418	5.66628e-10	GRAM domain containing 4
KLHDC7A	2.38317	6.43132e-10	kelch domain containing 7A
TMEM132B	2.60743	6.65928e-10	transmembrane protein 132B
COL27A1	1.86345	1.74396e-09	collagen, type XXVII, alpha 1
CCNB3	1.5266	1.97898e-09	cyclin B3
RARRES1	1.55092	3.09728e-09	retinoic acid receptor responder 1
SLC13A2	2.07756	5.86791e-09	solute carrier family 13 member 2
SPTY2D1	1.62736	1.29087e-08	SPT2 chromatin protein domain containing 1
BARX2	1.5593	1.76947e-08	BARX homeobox 2
* Adjusted with Benjanimi-Hochberg method.

## Sheet: Table S2C
Supplementary file Table S2C. Top 20 differentially expressed hepatic genes downregulated in MP4-7 cows (n= 40) compared with the PP cows (n = 41) as ranked by the P values.
Gene symbol	Fold change	P*	Name
IGF2BP3	-4.02028	8.04293e-27	insulin like growth factor 2 mRNA binding protein
XK	-4.02554	8.43106e-24	X-linked Kx blood group
DNAJC18	-1.61559	1.85461e-20	DnaJ heat shock protein family (Hsp40) member C18
MCOLN2	-3.57537	2.6746e-12	mucolipin 2
NFATC4	-1.96275	3.16436e-11	nuclear factor of activated T cells 4
CCDC80	-4.76029	5.34547e-11	coiled-coil domain containing 80
RTL4	-4.04594	3.17681e-10	retrotransposon Gag like 4
COL4A5	-1.37426	6.20147e-09	collagen type IV alpha 5 chain
ADAMTS12	-1.59452	7.7817e-09	ADAM metallopeptidase with thrombospondin type 1
TRPC5	-2.43776	7.7817e-09	transient receptor potential cation channel
S100A16	-1.50462	8.41192e-09	S100 calcium binding protein A16
GSTP1_2	-1.82678	1.95776e-08	glutathione S-transferase pi 1.2
SPARC	-1.51871	2.05174e-08	secreted protein acidic and cysteine rich
COL3A1	-1.72203	3.35356e-08	collagen type III alpha 1 chain
IGF1	-2.0711	9.11402e-08	insulin like growth factor 1
GIPC2	-3.12523	1.82142e-07	GIPC PDZ domain containing family member 2
RTN4RL1	-3.07152	2.08623e-07	reticulon 4 receptor like 1
NBDY	-1.25239	3.71628e-07	negative regulator of P-body association
LRP3	-3.81082	3.84457e-07	LDL receptor related protein 3
COL1A1	-2.43666	4.53818e-07	collagen type I alpha 1 chain
* Adjusted with Benjanimi-Hochberg method.
