# Supplementary material for: Hepatic Global Transcriptomic Profiles of Holstein Cows According to Parity Reveal Age-Related Changes in Early Lactation
Source: Int J Mol Sci. 2023 Jun 8;24(12):9906. doi: 10.3390/ijms24129906 (PMC10298156; doi:10.3390/ijms24129906)
Supplement: Supplementary file 1 [file ijms-24-09906-s001.zip › Table S3.xlsx]

## Sheet: Table S3A
Supplementary file Table S3A. Downregulated DEGs between MP4-7 and PP cows associated with 10 functions related to cellular structure
Gene symbol	GO Function	Fold change	FDR p-value
KRT20	supramolecular fiber organization	-13.7835	0.00145985
LOC615045	extracellular region	-13.4096	0.000986398
GIP	extracellular region	-13.3508	0.000705204
SST	extracellular region	-12.5429	0.000892582
CEL	extracellular region	-9.85872	0.00173025
GUCA2B	extracellular region	-9.64149	0.00283171
SPINK4	extracellular region	-9.58953	0.00231345
CELA2A	extracellular region	-7.99881	0.00482193
CHGA	extracellular region	-7.84032	0.000137544
LOC112441463	external encapsulating structure; extracellular matrix	-5.1757	0.0103447
CCDC80	external encapsulating structure; extracellular matrix; collagen-containing extracellular matrix	-4.76029	5.34547e-11
MLN	extracellular region	-4.55358	0.0119264
CPA1	extracellular region	-4.31353	0.0265754
GDPD2	supramolecular fiber organization	-4.15033	0.0251629
ADM2	extracellular region	-2.86642	0.00204384
COL1A1	collagen fibril organization; extracellular matrix organization; extracellular structure organization; external encapsulating structure organization; supramolecular fiber organization; collagen metabolic process	-2.43666	4.53818e-07
ENPP3	extracellular region	-2.15535	0.000182606
COL1A2	collagen fibril organization; extracellular matrix organization; extracellular structure organization; external encapsulating structure organization; supramolecular fiber organization; collagen metabolic process; extracellular matrix assembly	-2.12804	7.39877e-06
INHBA	extracellular region	-2.04922	4.35697e-05
ELN	external encapsulating structure; extracellular matrix; collagen-containing extracellular matrix; extracellular matrix organization; extracellular structure organization; external encapsulating structure organization; supramolecular fiber organization; extracellular region; extracellular matrix assembly	-2.04398	7.19469e-05
VIL1	supramolecular fiber organization	-2.00871	0.0114757
TPPP3	supramolecular fiber organization	-2.00804	0.0165386
WNT5A	external encapsulating structure; extracellular matrix	-1.97385	0.00163655
TNC	external encapsulating structure; extracellular matrix; collagen-containing extracellular matrix	-1.91305	2.70981e-06
EFEMP1	external encapsulating structure; extracellular matrix; collagen-containing extracellular matrix	-1.84905	0.014465
FBLN2	external encapsulating structure; extracellular matrix; collagen-containing extracellular matrix; extracellular matrix organization; extracellular structure organization; external encapsulating structure organization; extracellular region	-1.73755	0.00405621
COL3A1	collagen fibril organization; extracellular matrix organization; extracellular structure organization; external encapsulating structure organization; supramolecular fiber organization; extracellular region; extracellular matrix assembly	-1.72203	3.35356e-08
CASP1	extracellular region	-1.61836	0.00392635
COL15A1	external encapsulating structure; extracellular matrix; collagen-containing extracellular matrix	-1.60593	0.0403377
ADAMTS12	collagen fibril organization; extracellular matrix organization; extracellular structure organization; external encapsulating structure organization; supramolecular fiber organization; extracellular region	-1.59452	7.7817e-09
SRC	supramolecular fiber organization	-1.58411	0.00187345
MMP11	external encapsulating structure; extracellular matrix; collagen fibril organization; extracellular matrix organization; extracellular structure organization; external encapsulating structure organization; supramolecular fiber organization	-1.55994	0.00191786
SPARC	external encapsulating structure; extracellular matrix; collagen-containing extracellular matrix	-1.51871	2.05174e-08
COL5A1	external encapsulating structure; extracellular matrix; collagen-containing extracellular matrix; collagen metabolic process	-1.49051	0.000206297
ITGB4	external encapsulating structure; extracellular matrix; collagen-containing extracellular matrix	-1.47052	0.0170064
LOX	extracellular matrix organization; extracellular structure organization; external encapsulating structure organization; supramolecular fiber organization; extracellular region; extracellular matrix assembly	-1.45017	0.000677596
TNXB	collagen fibril organization; extracellular matrix organization; extracellular structure organization; external encapsulating structure organization; supramolecular fiber organization; collagen metabolic process; extracellular matrix assembly	-1.44767	0.0171891
TGFB3	external encapsulating structure; extracellular matrix; collagen-containing extracellular matrix	-1.44407	0.00831429
COL5A2	collagen fibril organization; extracellular matrix organization; extracellular structure organization; external encapsulating structure organization; supramolecular fiber organization	-1.42361	1.87926e-06
ANXA2	external encapsulating structure; extracellular matrix; collagen-containing extracellular matrix	-1.41901	0.00423752
TGM2	external encapsulating structure; extracellular matrix; extracellular region	-1.39541	0.00519216
OGN	extracellular region	-1.39415	0.0123001
EGFLAM	external encapsulating structure; extracellular matrix; collagen-containing extracellular matrix; extracellular matrix organization; extracellular structure organization; external encapsulating structure organization; extracellular region	-1.39057	0.000750215
PPARGC1B	supramolecular fiber organization	-1.37018	0.0131303
LTBP2	supramolecular fiber organization; extracellular region	-1.34649	0.0178903
RIPK3	supramolecular fiber organization	-1.33262	0.0264888
FKBP10	collagen fibril organization; extracellular matrix organization; extracellular structure organization; external encapsulating structure organization; supramolecular fiber organization; extracellular matrix assembly	-1.32987	0.00555811
MMP2	external encapsulating structure; extracellular matrix; collagen metabolic process; extracellular region	-1.32235	0.00254813
ADAMTS15	external encapsulating structure; extracellular matrix; collagen-containing extracellular matrix; extracellular matrix organization; extracellular structure organization; external encapsulating structure organization	-1.30742	0.0404185
CRISPLD2	external encapsulating structure; extracellular matrix; extracellular matrix organization; extracellular structure organization; external encapsulating structure organization	-1.29728	0.00179378
FBN1	external encapsulating structure; extracellular matrix; collagen-containing extracellular matrix; extracellular region	-1.29	0.000258748
LAMA2	extracellular region	-1.2858	0.02415
P2RX7	collagen metabolic process	-1.2851	0.00721552
ADCK1	extracellular region	-1.27795	0.0483526
LEAP2	extracellular region	-1.27136	0.00925401
PYCARD	extracellular region	-1.26149	0.0488526
LOXL2	external encapsulating structure; extracellular matrix; collagen fibril organization; collagen-containing extracellular matrix; extracellular matrix organization; extracellular structure organization; external encapsulating structure organization; supramolecular fiber organization	-1.25601	0.00887517
COL12A1	extracellular region	-1.25423	0.01864
SERPINH1	collagen metabolic process	-1.25395	0.00267127
ADAMTS2	external encapsulating structure; extracellular matrix; collagen fibril organization; collagen-containing extracellular matrix; extracellular matrix organization; extracellular structure organization; external encapsulating structure organization; supramolecular fiber organization; collagen metabolic process; extracellular region	-1.25379	0.00143385
ENPP6	extracellular region	-1.2528	0.00193736

## Sheet: Table S3B
Supplementary file Table S3B. Downregulated DEGs associated with regulation of biological quality between MP4-7 and PP cows
Gene symbol	Fold change	FDR p-value
ADA	-1.74299	0.00190471
ADIPOQ	-3.62623	0.0261498
AFP	-3.68557	8.26161e-05
ANGPT1	-1.37391	0.00356008
ANO9	-1.7666	0.0231554
ATP13A2	-1.27249	0.00811759
C1QTNF3	-1.48522	0.0434973
CASP1	-1.61836	0.00392635
CCL11	-4.83186	0.0166274
CDHR2	-2.41272	0.0018787
CEL	-9.85872	0.00173025
CELA2A	-7.99881	0.00482193
CHGA	-7.84032	0.000137544
CLDN4	-1.70142	0.0148896
CNTNAP1	-1.33918	0.0200132
COL1A2	-2.12804	7.39877e-06
COL3A1	-1.72203	3.35356e-08
CUX2	-2.17312	0.000362946
EDN3	-3.19142	0.00885432
ELN	-2.04398	7.19469e-05
ELOVL6	-1.25926	0.0444083
ENPP3	-2.15535	0.000182606
FMO2	-1.38714	0.0027086
GCLC	-1.39434	0.0105745
GIP	-13.3508	0.000705204
GP1BA	-1.40071	0.0171872
HTR1B	-1.87562	0.000228812
IGF2BP2	-1.72109	0.0145817
IGF2BP3	-4.02028	8.04293e-27
INHBA	-2.04922	4.35697e-05
IRF4	-1.44777	0.0168166
KL	-1.65839	0.0368333
LGALS2	-2.09492	0.00212285
LIPE	-1.43223	0.0419939
LOX	-1.45017	0.000677596
MMRN1	-1.67566	0.0297605
NANOS1	-1.27262	0.0108717
NFATC4	-1.96275	3.16436e-11
NKX2-3	-2.22635	0.0144879
NLRP6	-4.30202	0.00254651
NOD2	-1.55487	5.51838e-06
NPR3	-1.46818	0.000328711
NPY1R	-1.48447	0.0400673
P2RX7	-1.2851	0.00721552
PDX1	-7.58571	0.0023403
PLB1	-2.67661	0.00860994
PPARGC1B	-1.37018	0.0131303
PRKCD	-1.25135	0.030506
PROCR	-1.46527	0.000683214
PYCARD	-1.26149	0.0488526
RIPK3	-1.33262	0.0264888
SGCD	-1.26785	0.00442026
SLC22A2	-2.57819	0.000247785
SLC29A2	-1.84549	0.00119393
SLC7A11	-2.16522	0.0240192
SLC9A1	-1.59891	0.00587352
SRC	-1.58411	0.00187345
SULT1E1	-2.20087	0.000463658
TGM2	-1.39541	0.00519216
TRPC5	-2.43776	7.7817e-09
TRPV6	-3.63684	0.00175283
VDR	-1.97781	0.02816
VIL1	-2.00871	0.0114757
WNT5A	-1.97385	0.00163655
ZNF385A	-1.26952	0.0402337

## Sheet: Table S3C
Supplementary file Table S3C. Downregulated DEGs derived from MP4-7 vs PP comparisons associated with the GO function of metabolic process
Gene symbol	Fold change	FDR p-value
ABO	-1.48639	0.0172426
ADA	-1.74299	0.00190471
ADAM12	-1.4373	0.00248541
ADAM19	-1.37996	0.000912262
ADAMTS12	-1.59452	7.7817e-09
ADAMTS15	-1.30742	0.0404185
ADAMTS2	-1.25379	0.00143385
ADCK1	-1.27795	0.0483526
ADIPOQ	-3.62623	0.0261498
AFP	-3.68557	8.26161e-05
AK4	-1.4934	0.00858291
ALPI	-17.2407	0.000470054
ANGPT1	-1.37391	0.00356008
ASAH2	-1.8885	0.0264431
ASB2	-1.35882	0.024148
ASNS	-1.43278	0.00627769
ATP13A2	-1.27249	0.00811759
CASP1	-1.61836	0.00392635
CD109	-1.45311	0.0422798
CDKN1A	-1.34025	0.012054
CEL	-9.85872	0.00173025
CELA2A	-7.99881	0.00482193
CEMIP	-1.352	0.00708005
CHI3L1	-1.71071	0.0372908
CHMP4A	-1.25162	0.0081965
CLCA1	-6.34587	0.00138803
COL1A1	-2.43666	4.53818e-07
COL1A2	-2.12804	7.39877e-06
COL3A1	-1.72203	3.35356e-08
COL5A1	-1.49051	0.000206297
CPA1	-4.31353	0.0265754
CUBN	-2.09814	0.0349934
DPEP1	-11.4767	0.000754811
EAF2	-1.64268	0.0279179
EFEMP1	-1.84905	0.014465
EGFLAM	-1.39057	0.000750215
ELOVL6	-1.25926	0.0444083
ENPP3	-2.15535	0.000182606
ENPP6	-1.2528	0.00193736
EXTL1	-1.68765	2.70981e-06
FADS1	-1.70409	0.00193736
FKBP10	-1.32987	0.00555811
FLT3	-1.32128	0.0143184
FMO2	-1.38714	0.0027086
FRK	-1.7944	0.00140531
FUT1	-1.94441	0.000540153
GAL3ST1	-1.72917	4.85793e-06
GCLC	-1.39434	0.0105745
GCNT3	-1.86627	0.0369402
GDPD2	-4.15033	0.0251629
GLUL	-1.36997	0.000167903
GP1BA	-1.40071	0.0171872
GPAT3	-1.28531	0.0230191
GUCY2C	-2.00695	0.000669669
HECTD2	-1.25054	0.041417
INHBA	-2.04922	4.35697e-05
INPP1	-1.38946	7.60431e-06
IRF4	-1.44777	0.0168166
ITGB4	-1.47052	0.0170064
KL	-1.65839	0.0368333
LCT	-2.30729	0.0100791
LIPE	-1.43223	0.0419939
LOC112441463	-5.1757	0.0103447
LOC509761	-13.2284	0.000723182
LOC540321	-4.47303	0.00482754
LOC615045	-13.4096	0.000986398
LOX	-1.45017	0.000677596
LOXL2	-1.25601	0.00887517
LTC4S	-1.65736	0.0378405
LYZ2	-2.85943	0.00511618
LYZ3	-6.37722	0.00409982
MAPK6	-1.26546	0.000753669
ME1	-1.45242	0.0151132
MEP1B	-1.85779	0.00204548
MMP11	-1.55994	0.00191786
MMP2	-1.32235	0.00254813
NBDY	-1.25239	3.71628e-07
NFATC4	-1.96275	3.16436e-11
NKX2-3	-2.22635	0.0144879
NLRP6	-4.30202	0.00254651
NOD2	-1.55487	5.51838e-06
NPY1R	-1.48447	0.0400673
NYNRIN	-1.55353	7.96498e-06
ONECUT1	-1.25966	0.028685
OTOG	-1.65418	0.00146479
OTOGL	-1.43095	0.00122755
P2RX7	-1.2851	0.00721552
PDX1	-7.58571	0.0023403
PLA2G1B	-6.75137	0.0100353
PLA2G4F	-4.86009	0.00410816
PLAT	-1.41887	0.000328711
PLB1	-2.67661	0.00860994
PLCH1	-1.39153	0.000677596
PLD4	-1.27328	0.00694145
PLOD2	-1.28538	0.00143385
PNLIPRP2	-9.3072	0.00233373
PPARGC1B	-1.37018	0.0131303
PPP1R3B	-1.45139	0.00191089
PPP1R3C	-1.4441	0.0212798
PRKCD	-1.25135	0.030506
PRODH2	-1.50611	0.00776101
PSPH	-1.58373	0.0271758
PYCARD	-1.26149	0.0488526
RHBDL2	-2.70461	0.00776101
RIPK3	-1.33262	0.0264888
RNF112	-1.35638	0.0318793
RNF144B	-1.26236	0.00617238
RNF186	-1.84251	0.00573438
ROS1	-2.51578	0.000757242
SARM1	-1.3945	0.000490648
SEC16B	-1.44631	2.874e-05
SERPINH1	-1.25395	0.00267127
SI	-13.5543	0.000718004
SLC27A4	-1.29648	0.00217162
SLC3A1	-3.22073	0.00307567
SLC7A11	-2.16522	0.0240192
SRC	-1.58411	0.00187345
STYK1	-2.29703	0.0171812
SULT1E1	-2.20087	0.000463658
TCEA2	-1.26058	0.0114908
TGM2	-1.39541	0.00519216
TMPRSS15	-8.79242	0.00481246
TMPRSS4	-2.28524	0.0376103
TNK1	-1.4546	0.044195
TNXB	-1.44767	0.0171891
TOX3	-2.09362	0.00392943
TRIM36	-1.90118	0.00213059
TRIM40	-5.12196	0.0266721
TUSC3	-1.26511	0.0402919
UCK2	-1.47297	0.0442216
UGGT2	-1.31771	0.0196307
VDR	-1.97781	0.02816
WNT5A	-1.97385	0.00163655

## Sheet: Table S3D
Supplementary file Table S3D. Upregulated DEGs derived from MP4-7 vs PP comparisons associated with the GO function of metabolic process
Gene symbol	Fold change	FDR p-value
ACACA	1.30081	0.00950481
ADAMTS19	2.38522	0.00114879
AEN	1.42845	0.00249253
AGBL2	1.39689	0.00033778
AMDHD1	1.46367	0.000254136
ANGPTL4	1.73732	0.00536485
ARG1	1.44728	0.000354515
ARG2	1.38415	0.00479894
ASPG	1.33652	0.0231554
ATF3	1.36527	0.0195284
ATP6V1B1	1.44892	0.00449042
BARX2	1.5593	1.76947e-08
BIRC5	1.86234	0.018426
CCND1	1.28247	0.0436826
CDK1	1.7905	0.0185541
CDKN3	1.55929	0.0178903
CFTR	1.36832	0.00171603
COMTD1	1.26787	0.00412168
CYP11A1	1.61584	0.00887517
CYP1A2	1.27223	0.0263975
DUSP26	1.68329	0.000168502
DUSP3	1.38095	1.01551e-10
ECE2	1.26997	6.9501e-05
EFR3B	1.53795	0.00579752
ELL2	1.27	0.0216569
EREG	1.44567	4.35697e-05
FBP2	5.14993	4.65347e-07
FBXL14	1.28072	0.0275353
FBXW5	1.59873	8.6478e-26
GGT1	1.32375	0.000556535
GGT5	1.25298	0.0323627
GGT7	1.48501	0.0295197
GSTM3	1.25575	0.00958714
GZMK	1.92305	0.000115834
HAL	1.32444	0.025913
HAMP	1.58538	0.00207212
HDC	1.45079	0.0154239
HMMR	1.3202	0.00558969
IL1R2	1.55516	0.00173025
INMT	1.64446	0.0426713
INSIG1	1.28488	0.0378662
ITPKA	1.36427	0.00318029
LOC515551	1.25259	0.00958714
LOC617313	1.68065	0.0210665
LTF	1.45297	0.0434584
METTL1	1.28967	0.00178635
MKNK1	1.30142	0.000538838
MLLT3	1.25904	0.00171627
NEK11	1.37003	0.00255365
NEK2	1.98802	0.0156285
NOCT	1.45535	0.0367604
NOD1	1.47095	0.000375983
NUDT16	1.55203	1.84335e-07
PBK	1.95664	0.0170475
PC	1.26939	0.0368436
PDK4	1.47111	0.00548061
PIP4P2	1.29952	0.000426474
PMVK	1.32983	2.89789e-05
POLE	1.34534	0.00156152
PRLR	1.37279	0.00130641
PRSS1	3.58594	0.0221109
SHMT2	1.25247	0.028912
SIK1	1.4083	0.00156938
SLC17A1	1.37675	0.00208237
SLC1A2	1.57512	0.0027086
SOX9	1.32796	0.0442976
TCEA3	1.391	0.00193736
TDH	1.32336	0.0243413
TGFB2	1.5001	0.00220616
TYMS	1.32186	0.003727
UCHL1	1.56803	0.000102256
ZDHHC8	1.41971	0.0108737

## Sheet: Table S3E
Supplementary file Table S3E. Downregulated DEGs derived from MP4-7 vs PP comparisons associated with the GO function of biological regulation
Gene symbol	Fold change	FDR p-value
ADA	-1.74299	0.00190471
ADAM19	-1.37996	0.000912262
ADAMTS12	-1.59452	7.7817e-09
ADAP1	-1.38124	0.0389532
ADCK1	-1.27795	0.0483526
ADGRD1	-1.60695	0.0328913
ADIPOQ	-3.62623	0.0261498
AFF3	-1.3064	0.0498049
AFP	-3.68557	8.26161e-05
AHSG	-1.43333	0.000218861
AK4	-1.4934	0.00858291
ANGPT1	-1.37391	0.00356008
ANK3	-1.27088	0.000677596
ANKRD6	-1.30536	0.0273529
ANO9	-1.7666	0.0231554
ANXA2	-1.41901	0.00423752
ARHGEF16	-1.77638	5.63272e-06
ARNTL	-1.36178	0.00459228
ASAH2	-1.8885	0.0264431
ASB2	-1.35882	0.024148
ASNS	-1.43278	0.00627769
ATP13A2	-1.27249	0.00811759
BCL2L15	-2.8189	0.000328249
BTNL2	-13.7057	0.000780527
C1QTNF3	-1.48522	0.0434973
CARD14	-1.90446	0.0415897
CASP1	-1.61836	0.00392635
CCDC3	-1.83705	0.000366545
CCL11	-4.83186	0.0166274
CCL25	-1.35405	0.00887517
CCR9	-1.72559	0.0250415
CD109	-1.45311	0.0422798
CD200	-1.67794	4.55131e-05
CDHR2	-2.41272	0.0018787
CDKN1A	-1.34025	0.012054
CDX2	-5.67416	0.00800233
CEL	-9.85872	0.00173025
CELA2A	-7.99881	0.00482193
CEMIP	-1.352	0.00708005
CHGA	-7.84032	0.000137544
CHI3L1	-1.71071	0.0372908
CHMP4A	-1.25162	0.0081965
CHN1	-1.27862	0.0141127
CLDN4	-1.70142	0.0148896
CNTNAP1	-1.33918	0.0200132
COL1A1	-2.43666	4.53818e-07
COL1A2	-2.12804	7.39877e-06
COL3A1	-1.72203	3.35356e-08
COL4A5	-1.37426	6.20147e-09
COL5A1	-1.49051	0.000206297
COL5A2	-1.42361	1.87926e-06
CREB3L1	-1.7256	7.45565e-05
CREB5	-1.49136	0.00217162
CUX2	-2.17312	0.000362946
DPEP1	-11.4767	0.000754811
EAF2	-1.64268	0.0279179
EDN3	-3.19142	0.00885432
EFEMP1	-1.84905	0.014465
EGFLAM	-1.39057	0.000750215
ELN	-2.04398	7.19469e-05
ELOVL6	-1.25926	0.0444083
ENPP3	-2.15535	0.000182606
EPCAM	-1.83717	0.000235192
EVC	-1.37762	0.0199393
EVC2	-1.465	0.00708005
FAM13A	-1.83937	6.80903e-05
FBLN2	-1.73755	0.00405621
FBN1	-1.29	0.000258748
FCER2	-1.4265	0.0410388
FMO2	-1.38714	0.0027086
FRK	-1.7944	0.00140531
FUT1	-1.94441	0.000540153
GABBR2	-2.02656	1.46999e-06
GCLC	-1.39434	0.0105745
GDPD2	-4.15033	0.0251629
GIP	-13.3508	0.000705204
GLUL	-1.36997	0.000167903
GP1BA	-1.40071	0.0171872
GPAT3	-1.28531	0.0230191
GSDME	-1.46813	0.0326809
GUCA2B	-9.64149	0.00283171
GUCY2C	-2.00695	0.000669669
HTR1B	-1.87562	0.000228812
IGF1	-2.0711	9.11402e-08
IGF2BP2	-1.72109	0.0145817
IGF2BP3	-4.02028	8.04293e-27
IGFBP7	-1.2536	0.00352457
IL1RL1	-1.77262	0.0486865
INHBA	-2.04922	4.35697e-05
IRF4	-1.44777	0.0168166
JCHAIN	-1.78421	0.00335276
KL	-1.65839	0.0368333
KRT20	-13.7835	0.00145985
LAMA2	-1.2858	0.02415
LGALS2	-2.09492	0.00212285
LGR5	-1.30193	0.0382024
LIPE	-1.43223	0.0419939
LOC100850808	-5.96981	0.00156938
LOC407163	-6.54126	0.0143383
LOX	-1.45017	0.000677596
LOXL2	-1.25601	0.00887517
LRP3	-3.81082	3.84457e-07
LTC4S	-1.65736	0.0378405
LY6E	-1.2869	0.00652886
MAPK6	-1.26546	0.000753669
MBNL3	-1.26	0.00479894
MCOLN2	-3.57537	2.6746e-12
ME1	-1.45242	0.0151132
MISP	-3.429	0.00343593
MLN	-4.55358	0.0119264
MMP11	-1.55994	0.00191786
MMP2	-1.32235	0.00254813
MMRN1	-1.67566	0.0297605
MYB	-2.6401	0.00464794
NANOS1	-1.27262	0.0108717
NBDY	-1.25239	3.71628e-07
NFATC4	-1.96275	3.16436e-11
NKD1	-1.31849	0.0198598
NKX2-3	-2.22635	0.0144879
NLRP6	-4.30202	0.00254651
NOD2	-1.55487	5.51838e-06
NPR3	-1.46818	0.000328711
NPY1R	-1.48447	0.0400673
NUAK1	-1.29441	0.00464794
OGN	-1.39415	0.0123001
OLFM4	-7.25908	0.000181302
ONECUT1	-1.25966	0.028685
P2RX7	-1.2851	0.00721552
PDX1	-7.58571	0.0023403
PDZD3	-2.16933	0.0478249
PI3	-5.91393	1.45107e-06
PKDCC	-1.39945	0.00231726
PLA2G1B	-6.75137	0.0100353
PLAGL1	-1.28254	0.00803018
PLAT	-1.41887	0.000328711
PLB1	-2.67661	0.00860994
PMP22	-2.74207	0.000182606
PNLIP	-9.73929	0.00305464
PPARGC1B	-1.37018	0.0131303
PPP1R16A	-1.27704	0.0189157
PPP1R1B	-1.69286	0.0162445
PPP1R3B	-1.45139	0.00191089
PPP2R2B	-1.43351	8.27003e-05
PRKCD	-1.25135	0.030506
PROCR	-1.46527	0.000683214
PYCARD	-1.26149	0.0488526
RFTN1	-1.30168	0.0231554
RGCC	-1.59738	0.02415
RHOJ	-1.46367	1.57215e-05
RIPK3	-1.33262	0.0264888
RLN3	-3.90615	0.00119302
RND2	-1.28047	0.0448013
RNF112	-1.35638	0.0318793
RNF144B	-1.26236	0.00617238
RNF186	-1.84251	0.00573438
ROS1	-2.51578	0.000757242
RTN4RL1	-3.07152	2.08623e-07
SARM1	-1.3945	0.000490648
SEC16B	-1.44631	2.874e-05
SEMA3E	-1.78284	2.50059e-05
SGCD	-1.26785	0.00442026
SIPA1L1	-1.51593	2.15283e-06
SIPA1L2	-1.27063	0.0129349
SLC22A2	-2.57819	0.000247785
SLC27A4	-1.29648	0.00217162
SLC29A2	-1.84549	0.00119393
SLC7A11	-2.16522	0.0240192
SLC9A1	-1.59891	0.00587352
SPINK4	-9.58953	0.00231345
SRC	-1.58411	0.00187345
SST	-12.5429	0.000892582
SULF2	-1.55512	0.00449042
SULT1E1	-2.20087	0.000463658
TGFA	-1.76161	0.00122755
TGFB3	-1.44407	0.00831429
TGM2	-1.39541	0.00519216
TIAM1	-1.52417	0.0137639
TMPRSS2	-1.65419	0.00273451
TNC	-1.91305	2.70981e-06
TNXB	-1.44767	0.0171891
TOX3	-2.09362	0.00392943
TRIM36	-1.90118	0.00213059
TRIM40	-5.12196	0.0266721
TRPC5	-2.43776	7.7817e-09
TRPV6	-3.63684	0.00175283
TTC23	-1.27703	0.000262022
VDR	-1.97781	0.02816
VEGFC	-1.29858	0.00106298
VIL1	-2.00871	0.0114757
VWA2	-1.77837	0.0403248
WFDC2	-3.44039	0.000955598
WNT5A	-1.97385	0.00163655
ZNF385A	-1.26952	0.0402337
ZNF608	-1.36755	0.000147271
ZNF711	-1.39848	0.0131303

## Sheet: Table S3F
Supplementary file Table S3F.Upregulated DEGs derived from MP4-7 vs PP comparisons associated with the GO function of biological regulation
Gene symbol	Fold change	FDR p-value
ACACA	1.30081	0.00950481
ACMSD	1.56804	9.86649e-05
ANGPTL4	1.73732	0.00536485
ARG1	1.44728	0.000354515
ARG2	1.38415	0.00479894
ARHGAP11A	1.72951	0.0433634
ARHGAP23	1.4514	0.0035208
ARHGEF10	1.2586	0.00267127
ATF3	1.36527	0.0195284
ATP6V0A4	1.50681	0.00119302
ATP6V1B1	1.44892	0.00449042
BARX2	1.5593	1.76947e-08
BHLHA15	1.91712	0.000144329
BIRC5	1.86234	0.018426
CCL5	1.34658	0.0110385
CCNB3	1.5266	1.97898e-09
CCND1	1.28247	0.0436826
CCR1	1.36648	0.00234582
CD6	1.44286	0.00787122
CDC42EP5	1.8375	0.000405814
CDK1	1.7905	0.0185541
CDKL4	1.59995	1.71986e-05
CDKN2A	3.33169	1.28498e-14
CDKN3	1.55929	0.0178903
CFTR	1.36832	0.00171603
CHP2	1.40183	0.00031633
CKAP2	1.86919	0.00703968
CLCF1	1.44828	0.00375538
CYP11A1	1.61584	0.00887517
CYP1A2	1.27223	0.0263975
DDIAS	1.26382	0.0191362
DYRK3	1.49135	0.000754811
ECE2	1.26997	6.9501e-05
ECT2	1.63763	0.0302417
EFHB	1.29938	6.66024e-05
EOMES	1.26188	0.0386374
EREG	1.44567	4.35697e-05
EVL	1.28017	1.16451e-06
FBXW5	1.59873	8.6478e-26
FNDC4	1.35189	0.0467212
GGT7	1.48501	0.0295197
GPNMB	2.28979	0.000141155
GPRC5A	1.28428	0.00727296
GRID1	1.52858	0.0233478
HAMP	1.58538	0.00207212
HJURP	1.93241	0.0172426
HSPA1A	1.42147	0.0117391
HSPA2	1.39697	8.12771e-05
IFI16	1.45888	0.000328711
IGFBP2	1.62035	2.05174e-08
IL1R2	1.55516	0.00173025
INSIG1	1.28488	0.0378662
ITPKA	1.36427	0.00318029
KAZALD1	1.5832	0.000621646
KIF20A	1.73662	0.0468965
LOC100298356	1.49383	0.0236874
LOC112441507	1.50631	0.0154239
LRRC19	1.26748	6.97822e-07
LRRC8E	1.30402	0.00120247
LTF	1.45297	0.0434584
MAD2L1	1.35251	0.0149575
MAGED1	1.26525	9.21722e-06
MECOM	1.3806	0.00343593
MEIS1	1.40555	0.000182606
MELTF	1.47223	0.0203672
MFSD2A	2.4227	2.50059e-05
MKNK1	1.30142	0.000538838
MLLT3	1.25904	0.00171627
MYOM1	3.98547	4.08505e-21
NCS1	2.43614	9.07314e-17
NEK2	1.98802	0.0156285
NETO2	1.538	0.000728504
NKD2	1.29073	0.00443546
NOCT	1.45535	0.0367604
NOD1	1.47095	0.000375983
NUDT16	1.55203	1.84335e-07
PBK	1.95664	0.0170475
PC	1.26939	0.0368436
PDGFD	1.32387	0.00449042
PDK4	1.47111	0.00548061
PIP4P2	1.29952	0.000426474
PRF1	1.34145	0.000208649
PRLR	1.37279	0.00130641
PTX3	2.10815	0.0178903
RALGPS2	1.30838	0.00119302
RARRES1	1.55092	3.09728e-09
RASGEF1A	1.37404	0.00521798
RASGRF2	1.37996	0.0279179
RASL11B	2.18619	3.17681e-10
RFX2	1.57844	9.76142e-07
RHBDF1	1.26836	0.00254813
RPA3	1.39101	1.20139e-05
RPS6KA2	1.27436	0.00290398
S100A1	2.87808	9.95446e-14
SHMT2	1.25247	0.028912
SIK1	1.4083	0.00156938
SLC1A2	1.57512	0.0027086
SLC6A11	1.25601	0.031956
SLCO4A1	2.64551	0.000751012
SMAP2	1.30303	0.00254813
SOX9	1.32796	0.0442976
SP5	1.31471	0.000789927
SPOCK1	1.66694	0.00064465
SPTY2D1	1.62736	1.29087e-08
SUCO	1.25188	6.04555e-05
TENM1	7.12199	2.20846e-12
TGFB2	1.5001	0.00220616
TNFSF9	1.34521	0.00775364
TPBG	1.28483	0.0350007
TRAT1	1.81722	2.61249e-08
TSPAN13	1.36296	0.0367317
ZBTB16	1.35547	0.0156235
ZCWPW1	1.3655	0.041412
ZDHHC8	1.41971	0.0108737

## Sheet: Table S3G
Supplementary file Table S3G. Downregulated DEGs derived from MP4-7 vs PP comparisons associated with the GO function of localisation.
Gene symbol	Fold change	FDR p-value
LOC615045	-13.4096	0.000986398
CEL	-9.85872	0.00173025
PNLIP	-9.73929	0.00305464
TMPRSS15	-8.79242	0.00481246
CHGA	-7.84032	0.000137544
SYCN	-7.82371	0.00844159
PDX1	-7.58571	0.0023403
PLA2G1B	-6.75137	0.0100353
CLCA1	-6.34587	0.00138803
CDX2	-5.67416	0.00800233
PLA2G4F	-4.86009	0.00410816
MGC138914	-4.30935	0.00675957
IGF2BP3	-4.02028	8.04293e-27
TRPV6	-3.63684	0.00175283
ADIPOQ	-3.62623	0.0261498
MCOLN2	-3.57537	2.6746e-12
MISP	-3.429	0.00343593
SLC22A2	-2.57819	0.000247785
CA9	-2.53469	0.00351871
TRPC5	-2.43776	7.7817e-09
COL1A1	-2.43666	4.53818e-07
SLC28A1	-2.28543	0.024721
TMPRSS4	-2.28524	0.0376103
SLC25A45	-2.25844	0.0018193
SLC37A2	-2.1961	0.000164014
PDZD3	-2.16933	0.0478249
SLC7A11	-2.16522	0.0240192
CUBN	-2.09814	0.0349934
SLC15A1	-2.09579	0.000117655
HBB	-2.06653	0.047201
INHBA	-2.04922	4.35697e-05
VIL1	-2.00871	0.0114757
AP1M2	-2.00327	1.46999e-06
VDR	-1.97781	0.02816
WNT5A	-1.97385	0.00163655
SLC5A1	-1.92832	2.49403e-06
HTR1B	-1.87562	0.000228812
GCNT3	-1.86627	0.0369402
MEP1B	-1.85779	0.00204548
SLC29A2	-1.84549	0.00119393
RNF186	-1.84251	0.00573438
SLCO2A1	-1.784	0.00484085
ANO9	-1.7666	0.0231554
ADA	-1.74299	0.00190471
KCNT2	-1.73589	0.000842748
IGF2BP2	-1.72109	0.0145817
CLDN4	-1.70142	0.0148896
TMPRSS2	-1.65419	0.00273451
SLC13A1	-1.64486	0.0329397
CASP1	-1.61836	0.00392635
SLC9A1	-1.59891	0.00587352
NOD2	-1.55487	5.51838e-06
LOC526757	-1.5302	0.00337328
TMC4	-1.49049	0.0375083
SNX20	-1.45747	1.31051e-06
SEC16B	-1.44631	2.874e-05
ANXA2	-1.41901	0.00423752
SLC22A7	-1.40509	0.00193736
GP1BA	-1.40071	0.0171872
TGM2	-1.39541	0.00519216
ANGPT1	-1.37391	0.00356008
PLEKHF1	-1.36645	0.0161454
AP3M2	-1.34506	0.0305056
CDKN1A	-1.34025	0.012054
CNTNAP1	-1.33918	0.0200132
RFTN1	-1.30168	0.0231554
SLC27A4	-1.29648	0.00217162
P2RX7	-1.2851	0.00721552
SLC1A4	-1.2828	0.0209289
SLC46A1	-1.28183	0.0388773
ATP13A2	-1.27249	0.00811759
SGCD	-1.26785	0.00442026
TUSC3	-1.26511	0.0402919
PYCARD	-1.26149	0.0488526
LOXL2	-1.25601	0.00887517
CHMP4A	-1.25162	0.0081965

## Sheet: Table S3H
Supplementary file Table S3H. Upregulated DEGs derived from MP4-7 vs PP comparisons associated with the GO function of localisation.
Gene symbol	Fold change	FDR p-value
SLC6A11	1.25601	0.031956
CEP128	1.26415	0.00249253
RHBDF1	1.26836	0.00254813
CCND1	1.28247	0.0436826
TPBG	1.28483	0.0350007
NKD2	1.29073	0.00443546
EFHB	1.29938	6.66024e-05
LRRC8E	1.30402	0.00120247
HMMR	1.3202	0.00558969
SOX9	1.32796	0.0442976
PRF1	1.34145	0.000208649
MYRIP	1.34806	0.00217512
MAD2L1	1.35251	0.0149575
SLC25A30	1.35969	0.0305056
CFTR	1.36832	0.00171603
PRLR	1.37279	0.00130641
SLC17A1	1.37675	0.00208237
KDELR3	1.40532	8.9942e-06
HSPA1A	1.42147	0.0117391
CD6	1.44286	0.00787122
ATP6V1B1	1.44892	0.00449042
ABCA9	1.48294	0.0017514
ATP6V0A4	1.50681	0.00119302
GRID1	1.52858	0.0233478
SLC1A2	1.57512	0.0027086
HAMP	1.58538	0.00207212
KIF20A	1.73662	0.0468965
CDK1	1.7905	0.0185541
BIRC5	1.86234	0.018426
BHLHA15	1.91712	0.000144329
SLC13A5	2.04669	0.0316166
SLC13A2	2.07756	5.86791e-09
MFSD2A	2.4227	2.50059e-05
NCS1	2.43614	9.07314e-17
SLCO4A1	2.64551	0.000751012
ATP6V1C2	3.30739	0.00822018

## Sheet: Table S3I
Supplementary file Table S3I. DEGs between MP4-7 and PP cows associated with transport
Gene symbol	Fold change	FDR p-value
LOC615045	-13.4096	0.000986398
CEL	-9.85872	0.00173025
PNLIP	-9.73929	0.00305464
TMPRSS15	-8.79242	0.00481246
CHGA	-7.84032	0.000137544
SYCN	-7.82371	0.00844159
PDX1	-7.58571	0.0023403
PLA2G1B	-6.75137	0.0100353
CLCA1	-6.34587	0.00138803
CDX2	-5.67416	0.00800233
PLA2G4F	-4.86009	0.00410816
MGC138914	-4.30935	0.00675957
IGF2BP3	-4.02028	8.04293e-27
TRPV6	-3.63684	0.00175283
MCOLN2	-3.57537	2.6746e-12
SLC22A2	-2.57819	0.000247785
CA9	-2.53469	0.00351871
TRPC5	-2.43776	7.7817e-09
COL1A1	-2.43666	4.53818e-07
SLC28A1	-2.28543	0.024721
TMPRSS4	-2.28524	0.0376103
SLC25A45	-2.25844	0.0018193
SLC37A2	-2.1961	0.000164014
PDZD3	-2.16933	0.0478249
SLC7A11	-2.16522	0.0240192
CUBN	-2.09814	0.0349934
SLC15A1	-2.09579	0.000117655
HBB	-2.06653	0.047201
INHBA	-2.04922	4.35697e-05
VIL1	-2.00871	0.0114757
AP1M2	-2.00327	1.46999e-06
VDR	-1.97781	0.02816
SLC5A1	-1.92832	2.49403e-06
HTR1B	-1.87562	0.000228812
GCNT3	-1.86627	0.0369402
MEP1B	-1.85779	0.00204548
SLC29A2	-1.84549	0.00119393
SLCO2A1	-1.784	0.00484085
ANO9	-1.7666	0.0231554
ADA	-1.74299	0.00190471
KCNT2	-1.73589	0.000842748
IGF2BP2	-1.72109	0.0145817
CLDN4	-1.70142	0.0148896
TMPRSS2	-1.65419	0.00273451
SLC13A1	-1.64486	0.0329397
CASP1	-1.61836	0.00392635
SLC9A1	-1.59891	0.00587352
NOD2	-1.55487	5.51838e-06
LOC526757	-1.5302	0.00337328
TMC4	-1.49049	0.0375083
SNX20	-1.45747	1.31051e-06
SEC16B	-1.44631	2.874e-05
ANXA2	-1.41901	0.00423752
SLC22A7	-1.40509	0.00193736
GP1BA	-1.40071	0.0171872
TGM2	-1.39541	0.00519216
AP3M2	-1.34506	0.0305056
CDKN1A	-1.34025	0.012054
RFTN1	-1.30168	0.0231554
SLC27A4	-1.29648	0.00217162
P2RX7	-1.2851	0.00721552
SLC1A4	-1.2828	0.0209289
SLC46A1	-1.28183	0.0388773
ATP13A2	-1.27249	0.00811759
TUSC3	-1.26511	0.0402919
PYCARD	-1.26149	0.0488526
LOXL2	-1.25601	0.00887517
CHMP4A	-1.25162	0.0081965
SLC6A11	1.25601	0.031956
RHBDF1	1.26836	0.00254813
CCND1	1.28247	0.0436826
EFHB	1.29938	6.66024e-05
	1.30402	0.00120247
HMMR	1.3202	0.00558969
PRF1	1.34145	0.000208649
MYRIP	1.34806	0.00217512
SLC25A30	1.35969	0.0305056
CFTR	1.36832	0.00171603
PRLR	1.37279	0.00130641
SLC17A1	1.37675	0.00208237
KDELR3	1.40532	8.9942e-06
HSPA1A	1.42147	0.0117391
CD6	1.44286	0.00787122
ATP6V1B1	1.44892	0.00449042
ABCA9	1.48294	0.0017514
ATP6V0A4	1.50681	0.00119302
GRID1	1.52858	0.0233478
SLC1A2	1.57512	0.0027086
HAMP	1.58538	0.00207212
KIF20A	1.73662	0.0468965
BHLHA15	1.91712	0.000144329
SLC13A5	2.04669	0.0316166
SLC13A2	2.07756	5.86791e-09
MFSD2A	2.4227	2.50059e-05
NCS1	2.43614	9.07314e-17
SLCO4A1	2.64551	0.000751012
ATP6V1C2	3.30739	0.00822018
