# Supplementary material for: Hepatic Global Transcriptomic Profiles of Holstein Cows According to Parity Reveal Age-Related Changes in Early Lactation
Source: Int J Mol Sci. 2023 Jun 8;24(12):9906. doi: 10.3390/ijms24129906 (PMC10298156; doi:10.3390/ijms24129906)
Supplement: Supplementary file 1 [file ijms-24-09906-s001.zip › Table S4.xlsx]

## Sheet: Table S4A
Supplementary file Table S4A. Differentially expressed hepatic genes in the MP2-3 cows (n = 87) compared with the PP cows (n = 41) in early lactation.
Gene symbol	Log₂ fold change	Fold change	P-value	FDR p-value	Gene name
XK	-1.5548	-2.93794	1.97834e-22	3.68229e-18	X-linked Kx blood group antigen, Kell and VPS13A binding protein
TENM1	2.56628	5.9228	1.03172e-16	9.60175e-13	teneurin transmembrane protein 1
DNAJC18	-0.47135	-1.38641	1.57611e-15	9.7787e-12	DnaJ heat shock protein family
COL27A1	0.851536	1.80442	1.96796e-14	9.15739e-11	collagen type XXVII alpha 1 chain
BARX2	0.607632	1.52376	5.15213e-13	1.91793e-09	BARX homeobox 2
MYOM1	1.21241	2.31724	7.39685e-13	2.02662e-09	myomesin 1
NCS1	0.869718	1.82731	7.62174e-13	2.02662e-09	neuronal calcium sensor 1
CCDC80	-1.84459	-3.5915	9.90324e-13	2.30411e-09	coiled-coil domain containing 80
SLC13A2	0.947463	1.92848	2.02456e-12	4.18702e-09	solute carrier family 13 member 2
LRP3	-1.77656	-3.42607	1.7835e-11	3.06413e-08	LDL receptor related protein 3
ADM2	-2.19898	-4.59154	1.81086e-11	3.06413e-08	adrenomedullin 2
HIST1H2AK	-4.37029	-20.6818	1.06731e-10	1.52814e-07	H2A clustered histone 18
IGF2BP3	-0.922295	-1.89513	3.01484e-10	4.00823e-07	insulin like growth factor 2 mRNA binding protein 3
DUSP3	0.339825	1.2656	4.05188e-10	5.02784e-07	dual specificity phosphatase 3
TRHDE	0.812416	1.75615	4.51556e-10	5.16388e-07	thyrotropin releasing hormone degrading enzyme
TNC	-0.883846	-1.84529	4.71638e-10	5.16388e-07	tenascin C
IGFBP2	0.562532	1.47686	8.39053e-10	8.67627e-07	insulin like growth factor binding protein 2
GABBR2	-0.904053	-1.87132	1.41066e-09	1.1969e-06	gamma-aminobutyric acid type B receptor subunit 2
TRPC5	-0.959981	-1.94528	1.41469e-09	1.1969e-06	transient receptor potential cation channel subfamily C member 5
INHBA	-1.04496	-2.06331	2.15122e-09	1.69091e-06	inhibin subunit beta A
GIPC2	-1.36037	-2.56751	2.18029e-09	1.69091e-06	GIPC PDZ domain containing family member 2
NOD2	-0.583435	-1.49841	3.57585e-09	2.46509e-06	nucleotide binding oligomerization domain containing 2
JCHAIN	-1.08844	-2.12643	4.43379e-09	2.94736e-06	joining chain of multimeric IgA and IgM
BCL2L15	-1.62087	-3.07561	6.10037e-09	3.91539e-06	BCL2 like 15
LOC101906022	0.785413	1.72359	8.22734e-09	4.95463e-06	uncharacterized LOC101906022
MS4A10	-2.87465	-7.33428	9.89309e-09	5.41975e-06	membrane spanning 4-domains A10
SP5	0.450389	1.36641	1.01913e-08	5.41975e-06	Sp5 transcription factor
MGC138914	-2.91077	-7.52017	1.21566e-08	6.28528e-06	uncharacterized LOC512219
HOPX	-1.1065	-2.15323	1.3458e-08	6.77009e-06	HOP homeobox
TRIM31	-2.09158	-4.26216	1.42154e-08	6.96291e-06	tripartite motif containing 31
AK4	-0.792228	-1.73175	1.49169e-08	7.11917e-06	adenylate kinase 4
KLHDC7A	0.861848	1.81737	1.58276e-08	7.3459e-06	kelch domain containing 7A
SLC22A2	-1.42327	-2.68192	1.61813e-08	7.3459e-06	solute carrier family 22 member 2
AFP	-1.80656	-3.49807	2.95688e-08	1.22303e-05	alpha fetoprotein
DUSP26	0.751677	1.68375	3.12036e-08	1.26259e-05	dual specificity phosphatase 26
SLC22A7	-0.568908	-1.4834	4.59521e-08	1.78189e-05	solute carrier family 22 member 7
RTL4	-1.22057	-2.33038	5.11732e-08	1.91342e-05	retrotransposon Gag like 4
LOC100300806	-1.07542	-2.10734	5.14002e-08	1.91342e-05	putative V-set and immunoglobulin domain-containing-like protein IGHV4OR15-8
SLC7A11	-1.64712	-3.13207	5.63224e-08	2.03717e-05	solute carrier family 7 member 11
ADIPOQ	-2.84842	-7.20213	5.69134e-08	2.03717e-05	adiponectin, C1Q and collagen domain containing
ARHGEF16	-0.696674	-1.62076	5.9428e-08	2.08704e-05	Rho guanine nucleotide exchange factor 16
AP1M2	-0.798623	-1.73944	6.85749e-08	2.36368e-05	adaptor related protein complex 1 subunit mu 2
LOC112441637	-3.73355	-13.3018	7.14187e-08	2.41694e-05	ecto-ADP-ribosyltransferase 5-like
ASNS	-0.655781	-1.57547	7.34519e-08	2.4273e-05	asparagine synthetase
MCOLN2	-1.07277	-2.10346	7.61898e-08	2.43353e-05	mucolipin TRP cation channel 2
NKX6-3	-2.45392	-5.47903	7.87532e-08	2.44306e-05	NK6 homeobox 3
CCL24	-1.76258	-3.39304	8.07115e-08	2.46276e-05	C-C motif chemokine ligand 24
GUCY2C	-1.04424	-2.06227	1.07918e-07	3.17646e-05	guanylate cyclase 2C
CTSV	0.393384	1.31347	1.09221e-07	3.17646e-05	cathepsin V
FGF12	0.453993	1.36983	1.16279e-07	3.32969e-05	fibroblast growth factor 12
AMDHD1	0.538029	1.45199	1.18862e-07	3.35208e-05	amidohydrolase domain containing 1
GSTP1_2	-0.601752	-1.51756	1.30787e-07	3.63334e-05	glutathione S-transferase pi 1
GPNMB	1.12307	2.17809	1.4428e-07	3.892e-05	glycoprotein nmb
ZNF185	-0.789264	-1.72819	1.78268e-07	4.73188e-05	zinc finger protein 185 with LIM domain
MALRD1	-3.60206	-12.1431	1.87379e-07	4.73188e-05	MAM and LDL receptor class A domain containing 1
KCNIP4	1.20423	2.30414	1.88126e-07	4.73188e-05	potassium voltage-gated channel interacting protein 4
OLFM4	-2.58848	-6.01463	2.15439e-07	5.34663e-05	olfactomedin 4
SOD3	0.887062	1.84941	2.20681e-07	5.40465e-05	superoxide dismutase 3
TMPRSS2	-0.821376	-1.76709	2.23953e-07	5.41354e-05	transmembrane serine protease 2
LOC112441460	-1.1211	-2.17512	2.37293e-07	5.66248e-05	immunoglobulin lambda-1 light chain-like
ANPEP	-0.649039	-1.56812	3.00456e-07	6.87988e-05	alanyl aminopeptidase, membrane
VWA2	-1.24722	-2.37383	3.03095e-07	6.87988e-05	von Willebrand factor A domain containing 2
NHS	-0.475647	-1.39054	3.18705e-07	7.08545e-05	NHS actin remodeling regulator
TFF2	-3.34676	-10.1736	3.19764e-07	7.08545e-05	trefoil factor 2
MFSD2A	1.07106	2.10098	3.70109e-07	8.01028e-05	MFSD2 lysolipid transporter A, lysophospholipid
KCNT2	-0.805739	-1.74804	3.99511e-07	8.54724e-05	potassium sodium-activated channel subfamily T member 2
VIP	-2.46316	-5.51422	4.26227e-07	9.01518e-05	vasoactive intestinal peptide
LCN1	-2.14449	-4.42137	4.38405e-07	9.16857e-05	lipocalin 1
LOC104968484	-0.99112	-1.98773	4.76117e-07	9.80047e-05	immunoglobulin heavy variable 4-59
GIP	-3.46309	-11.0279	4.79151e-07	9.80047e-05	gastric inhibitory polypeptide
LOC509761	-3.45122	-10.9375	4.96038e-07	9.948e-05	hyaluronidase PH-20
CDKL4	0.554349	1.46851	4.97053e-07	9.948e-05	cyclin dependent kinase like 4
CTRB1	-3.44321	-10.877	5.09995e-07	0.000100647	chymotrypsinogen B1
SI	-3.4832	-11.1827	5.13698e-07	0.000100647	sucrase-isomaltase
REG3G	-3.52233	-11.4902	5.22874e-07	0.000101378	regenerating islet-derived 3 gamma
FAM213A	0.364815	1.28772	5.77678e-07	0.000109717	peroxiredoxin like 2A
PCDH19	0.63121	1.54886	5.94814e-07	0.000111831	protocadherin 19
LOC112446784	0.568201	1.48267	6.05543e-07	0.00011271	proline-rich protein 2-like
S100A1	0.797663	1.73828	6.37357e-07	0.000117137	S100 calcium binding protein A1
BTNL2	-3.49959	-11.3105	6.41914e-07	0.000117137	butyrophilin like 2
ADA	-0.843169	-1.79399	6.63949e-07	0.000119981	adenosine deaminase
SST	-3.38268	-10.4301	6.9684e-07	0.000124714	somatostatin
PNLIPRP2	-3.36537	-10.3057	7.82648e-07	0.000135612	pancreatic lipase related protein 2
CDKN2A	0.882284	1.84329	7.84638e-07	0.000135612	cyclin dependent kinase inhibitor 2A
RARRES1	0.392784	1.31292	7.89795e-07	0.000135612	retinoic acid receptor responder 1
FUT1	-0.918088	-1.88961	7.9416e-07	0.000135612	fucosyltransferase 1
CCL26	-1.10341	-2.14862	8.08274e-07	0.000136767	C-C motif chemokine ligand 26
RASL11B	0.668609	1.58954	8.22323e-07	0.000137891	RAS like family 11 member B
VEGFC	-0.374969	-1.29681	8.29807e-07	0.000137903	vascular endothelial growth factor C
EML6	0.399755	1.31928	8.50817e-07	0.000138837	EMAP like 6
LOC101903211	-3.49136	-11.2461	8.5358e-07	0.000138837	uncharacterized LOC101903211
CCDC3	-0.812733	-1.75654	8.84982e-07	0.000141318	coiled-coil domain containing 3
LOC615045	-3.47371	-11.1094	9.4554e-07	0.000149147	phospholipase A2, membrane associated
LOC100297192	-0.963466	-1.94999	1.004e-06	0.000157037	Ig heavy chain Mem5-like
LOC525599	-3.46546	-11.046	1.06619e-06	0.000164008	butyrophilin family member
CDKN1A	-0.516552	-1.43053	1.10059e-06	0.000166963	cyclin dependent kinase inhibitor 1A
LOC615514	1.00878	2.01221	1.10334e-06	0.000166963	glutathione S-transferase mu 1-like
LOC506868	-1.43091	-2.69616	1.1395e-06	0.000169967	cationic amino acid transporter 3
CHGA	-2.40844	-5.309	1.14145e-06	0.000169967	chromogranin A
RTN4RL1	-1.06321	-2.08957	1.17334e-06	0.000171964	reticulon 4 receptor like 1
SLC37A2	-0.990098	-1.98632	1.19999e-06	0.000174495	solute carrier family 37 member 2
JPT1	-0.334502	-1.26094	1.23419e-06	0.000178077	Jupiter microtubule associated homolog 1
ROS1	-1.2759	-2.4215	1.2651e-06	0.000181059	ROS proto-oncogene 1, receptor tyrosine kinase
ARNTL	-0.491071	-1.40549	1.27646e-06	0.000181059	aryl hydrocarbon receptor nuclear translocator like
LOC100847986	-3.27577	-9.68512	1.29706e-06	0.00018135	butyrophilin subfamily 1 member A1-like
CA4	0.620288	1.53718	1.30559e-06	0.00018135	carbonic anhydrase 4
LOC504295	-3.35368	-10.2226	1.39005e-06	0.000191651	butyrophilin-like protein 1-like
IGLL1	-0.940541	-1.91925	1.51532e-06	0.000207388	immunoglobulin lambda-1 light chain-like
LOC100850808	-2.49276	-5.62852	1.5334e-06	0.00020833	elafin-like
LOC505972	0.928475	1.90326	1.60177e-06	0.000214488	fibroin heavy chain
COL3A1	-0.501329	-1.41552	1.64933e-06	0.000219279	collagen type III alpha 1 chain
LOC100125266	-3.58219	-11.977	1.68664e-06	0.000222648	alkaline phosphatase-like
SPARC	-0.379143	-1.30057	1.77715e-06	0.000231663	secreted protein acidic and cysteine rich
KRT20	-3.52341	-11.4988	1.79139e-06	0.000231663	keratin 20
COL5A2	-0.364117	-1.28709	1.79227e-06	0.000231663	collagen type V alpha 2 chain
TCEA3	0.482241	1.39691	1.85286e-06	0.000234608	transcription elongation factor A3
ISX	-3.22613	-9.35757	1.89794e-06	0.000238691	intestine specific homeobox
PLA2G2A_1	-3.41617	-10.6751	1.92067e-06	0.000239929	phospholipase A2, group IIA
ANKH	-0.436413	-1.35324	2.02998e-06	0.000249448	ANKH inorganic pyrophosphate transport regulator
ANKS6	-0.415778	-1.33402	2.04373e-06	0.000249448	ankyrin repeat and sterile alpha motif domain containing 6
EXTL1	-0.543026	-1.45703	2.10674e-06	0.000251363	exostosin like glycosyltransferase 1
PI3	-1.72163	-3.29808	2.1479e-06	0.000253371	peptidase inhibitor 3, skin-derived
PRLR	0.44572	1.36199	2.15079e-06	0.000253371	prolactin receptor
SIPA1L1	-0.425031	-1.3426	2.39855e-06	0.000273891	signal induced proliferation associated 1 like 1
ADAMTS12	-0.404362	-1.3235	2.43741e-06	0.000276631	ADAM metallopeptidase with thrombospondin type 1 motif 12
CEL	-3.05839	-8.3304	2.5196e-06	0.000282513	carboxyl ester lipase
HIST1H1B	-0.676222	-1.59795	2.53713e-06	0.000282776	H1.5 linker histone, cluster member
CA9	-1.39928	-2.6377	2.57782e-06	0.000285601	carbonic anhydrase 9
ALPI	-3.36673	-10.3154	2.76408e-06	0.000302634	alkaline phosphatase, intestinal
RALGPS2	0.371417	1.29362	2.79811e-06	0.000304569	Ral GEF with PH domain and SH3 binding motif 2
MZB1	-0.867022	-1.82389	2.92767e-06	0.000316818	marginal zone B and B1 cell specific protein
MOGAT2_1	-3.03068	-8.17197	3.03579e-06	0.000324742	monoacylglycerol O-acyltransferase 2
GPAT3	-0.455282	-1.37105	3.25108e-06	0.000340307	glycerol-3-phosphate acyltransferase 3
LOC514011	-0.540576	-1.45455	3.30951e-06	0.000344133	uncharacterized LOC514011
ENPP3	-0.930048	-1.90534	3.45441e-06	0.000355231	ectonucleotide pyrophosphatase/phosphodiesterase 3
IRF4	-0.644332	-1.56302	3.52309e-06	0.000360304	interferon regulatory factor 4
GZMK	0.789461	1.72843	3.70193e-06	0.000376525	granzyme K
GUCA2B	-3.0603	-8.34147	3.82064e-06	0.000386487	guanylate cyclase activator 2B
MGLL	0.379659	1.30103	3.87351e-06	0.000389628	monoglyceride lipase
GPRC5A	0.393954	1.31399	4.42505e-06	0.000440446	G protein-coupled receptor class C group 5 member A
MYRIP	0.425122	1.34269	4.46538e-06	0.000442052	myosin VIIA and Rab interacting protein
LYZ2	-1.58961	-3.00968	4.8069e-06	0.000468433	lysozyme C-2
CPB1	-2.99185	-7.95494	5.12569e-06	0.000496899	carboxypeptidase B1
PNLIP	-3.05332	-8.30119	5.48029e-06	0.0005231	pancreatic lipase
FAM13A	-0.684194	-1.6068	5.87824e-06	0.000552585	family with sequence similarity 13 member A
REG4	-1.93675	-3.82842	6.05839e-06	0.000561019	regenerating family member 4
CELA3B	-2.85193	-7.21965	6.13549e-06	0.000565346	chymotrypsin-like elastase family, member 3B
MICAL2	-0.801716	-1.74317	6.2589e-06	0.000573876	microtubule associated monooxygenase, calponin and LIM domain containing 2
GPA33	-2.85912	-7.25572	6.37538e-06	0.000581691	glycoprotein A33
SLC16A1	-0.393139	-1.31325	6.54837e-06	0.000589285	solute carrier family 16 member 1
REG3A	-2.96885	-7.82912	6.55359e-06	0.000589285	regenerating islet-derived 3 alpha
SGPL1	-0.434317	-1.35127	6.64392e-06	0.000591691	sphingosine-1-phosphate lyase 1
LOC100847880	0.933649	1.9101	6.68563e-06	0.000592569	liprin-alpha-1-like
NEK11	0.448696	1.36481	7.05887e-06	0.000619749	NIMA related kinase 11
CDHR2	-1.19979	-2.29706	7.69528e-06	0.000660056	cadherin related family member 2
PRR15	-1.42889	-2.69239	8.17998e-06	0.000692064	proline rich 15
GSTM2	0.720615	1.64788	8.67876e-06	0.000721151	glutathione S-transferase M2
NUAK1	-0.37595	-1.29769	9.36092e-06	0.000763849	NUAK family kinase 1
DNER	1.65889	3.15774	9.40836e-06	0.000763849	delta/notch like EGF repeat containing
CUX2	-0.929176	-1.90419	9.50671e-06	0.000763849	cut like homeobox 2
PLOD2	-0.330776	-1.25769	1.00591e-05	0.000787948	procollagen-lysine,2-oxoglutarate 5-dioxygenase 2
LOC112441508	-2.95345	-7.74601	1.0074e-05	0.000787948	short palate, lung and nasal epithelium carcinoma-associated protein 2A-like
MFAP3L	0.40164	1.32101	1.00753e-05	0.000787948	microfibril associated protein 3 like
SLC1A4	-0.42357	-1.34124	1.01797e-05	0.000792782	solute carrier family 1 member 4
NFATC4	-0.486313	-1.40086	1.0448e-05	0.000810289	nuclear factor of activated T cells 4
LOC512869	-0.762157	-1.69602	1.13094e-05	0.000862715	ring finger protein 213-like
MGC151921	-2.27333	-4.83438	1.1684e-05	0.000887653	odorant-binding protein-like
LOC112446640	0.663253	1.58365	1.18115e-05	0.000893687	potassium voltage-gated channel subfamily KQT member 3-like
EAF2	-0.870465	-1.82825	1.18759e-05	0.000894924	ELL associated factor 2
SLC29A2	-0.786676	-1.7251	1.23367e-05	0.000922183	solute carrier family 29 member 2
FAM81A	0.443907	1.36028	1.28523e-05	0.000956879	family with sequence similarity 81 member A
ABCC11	0.575975	1.49068	1.30002e-05	0.000964031	ATP binding cassette subfamily C member 11
CCL11	-2.53449	-5.79372	1.34072e-05	0.000986356	chemokine
TMC4	-0.723403	-1.65107	1.34753e-05	0.000987464	transmembrane channel like 4
SPINK4	-2.75815	-6.76527	1.37345e-05	0.000998593	serine peptidase inhibitor Kazal type 4
CLCF1	0.524866	1.4388	1.44347e-05	0.00103651	cardiotrophin like cytokine factor 1
LOC616819	-0.632169	-1.54989	1.45181e-05	0.00103651	H3 clustered histone 10
CDH11	-0.65759	-1.57745	1.45422e-05	0.00103651	cadherin 11
NETO2	0.532167	1.4461	1.50091e-05	0.0010582	neuropilin and tolloid like 2
LOC527645	-0.65544	-1.5751	1.53889e-05	0.00107682	H4 clustered histone 11
PLCH1	-0.402191	-1.32151	1.60385e-05	0.0011139	phospholipase C eta 1
PPP2R2B	-0.389719	-1.31014	1.62798e-05	0.00112646	protein phosphatase 2 regulatory subunit Bbeta
GK5	0.354022	1.27812	1.758e-05	0.00119859	glycerol kinase 5
CYP2J2	-0.787663	-1.72628	1.79497e-05	0.00121934	cytochrome P450 family 2 subfamily J member 30
LOC100300716	-0.821028	-1.76666	1.82733e-05	0.00122787	immunoglobulin heavy variable 4-38-2
HIST1H2AH	-0.738344	-1.66826	1.91002e-05	0.00125623	H2A clustered histone 12
SPTY2D1	0.38922	1.30969	2.07946e-05	0.00134418	SPT2 chromatin protein domain containing 1
MIOX	-0.861712	-1.81719	2.07986e-05	0.00134418	myo-inositol oxygenase
LOC112445429	1.07871	2.11215	2.20478e-05	0.00141158	uncharacterized LOC112445429
GSDMB	-0.335508	-1.26182	2.23829e-05	0.00142302	gasdermin B
LOC619094	-0.531285	-1.44522	2.24007e-05	0.00142302	histone H4-like
RNF125	-0.569623	-1.48414	2.33322e-05	0.00145768	ring finger protein 125
CASP1	-0.659023	-1.57901	2.33379e-05	0.00145768	caspase 1
DPEP1	-2.72255	-6.60039	2.39565e-05	0.00149131	dipeptidase 1
ZDBF2	0.481356	1.39606	2.49313e-05	0.00153114	zinc finger DBF-type containing 2
STK39	-0.763519	-1.69763	2.51245e-05	0.00153326	serine/threonine kinase 39
SYNE4	-1.22855	-2.34332	2.56531e-05	0.0015604	spectrin repeat containing nuclear envelope family member 4
LY75	-0.356921	-1.28069	2.62582e-05	0.001592	lymphocyte antigen 75
TGM5	0.780746	1.71802	2.92623e-05	0.00173023	transglutaminase 5
CCDC86	-0.409685	-1.3284	3.04696e-05	0.00178986	coiled-coil domain containing 86
CELA2A	-2.61908	-6.14357	3.04833e-05	0.00178986	chymotrypsin-like elastase family, member 2A
MMP7	0.685007	1.60771	3.06887e-05	0.00179626	matrix metallopeptidase 7
SYCN	-2.76378	-6.79174	3.08129e-05	0.00179787	syncollin
UGDH	-0.327639	-1.25496	3.11541e-05	0.00180645	UDP-glucose 6-dehydrogenase
SAMD12	-0.434735	-1.35166	3.2496e-05	0.0018726	sterile alpha motif domain containing 12
ATP6V1C2	-1.77536	-3.42324	3.32283e-05	0.00190301	ATPase H+ transporting V1 subunit C2
LMO1	-1.17115	-2.25191	3.45058e-05	0.00196409	LIM domain only 1
PYCARD	-0.417628	-1.33573	3.50381e-05	0.00197838	PYD and CARD domain containing
LCT	-1.21651	-2.32384	3.53608e-05	0.00198843	lactase
NUDT16	0.366933	1.28961	3.58615e-05	0.00199937	nudix hydrolase 16
CRISPLD2	-0.326137	-1.25365	3.59655e-05	0.00199937	cysteine rich secretory protein LCCL domain containing 2
LOC112441499	-0.83376	-1.78232	3.7423e-05	0.00206081	immunoglobulin lambda-1 light chain-like
SRC	-0.576224	-1.49094	3.77914e-05	0.00206886	SRC proto-oncogene, non-receptor tyrosine kinase
CYP4F2_2	-1.24443	-2.36925	3.99201e-05	0.00217173	cytochrome P450, family 4, subfamily F, polypeptide 2
LOC104972343	-2.61988	-6.14698	4.00207e-05	0.00217173	zinc finger protein RFP-like
ABO	-0.611501	-1.52785	4.06172e-05	0.0021977	ABO, alpha 1-3-N-acetylgalactosaminyltransferase and alpha 1-3-galactosyltransferase
FRK	-0.713189	-1.63942	4.11712e-05	0.00221479	fyn related Src family tyrosine kinase
LOC524810	-1.27188	-2.41476	4.15815e-05	0.00222999	IgM
ANK2	-0.47794	-1.39275	4.31256e-05	0.00229999	ankyrin 2
TMEM132B	0.692676	1.61628	4.38441e-05	0.00233163	transmembrane protein 132B
GCLC	-0.484257	-1.39887	4.42786e-05	0.00234136	glutamate-cysteine ligase catalytic subunit
TRIM40	-2.65239	-6.28706	4.45543e-05	0.00234926	tripartite motif containing 40
LOC100295842	-2.5072	-5.68516	4.57037e-05	0.00239629	elafin
ARG1	0.410514	1.32916	4.59471e-05	0.00240229	arginase 1
IGF1	-0.583754	-1.49874	4.77907e-05	0.00247805	insulin like growth factor 1
SPOCK1	0.586562	1.50166	4.8808e-05	0.00250957	SPARC
RHOJ	-0.359813	-1.28326	5.17493e-05	0.00263172	ras homolog family member J
IRAK3	-0.342098	-1.2676	5.23041e-05	0.00264548	interleukin 1 receptor associated kinase 3
LEAP2	-0.341308	-1.26691	5.29689e-05	0.00267184	liver enriched antimicrobial peptide 2
MYB	-1.27216	-2.41523	5.35626e-05	0.00269449	MYB proto-oncogene, transcription factor
MLN	-2.06192	-4.17541	5.4271e-05	0.00272276	motilin
CYP1A2	0.385279	1.30611	5.44639e-05	0.0027251	cytochrome P450 family 1 subfamily A member 2
HIST1H2AJ	-0.704022	-1.62904	5.53792e-05	0.00275788	H2A clustered histone 13
POU2AF1	-0.665952	-1.58661	5.54155e-05	0.00275788	POU class 2 homeobox associating factor 1
WWC1	-0.523903	-1.43784	5.57447e-05	0.00276687	WW and C2 domain containing 1
SDCBP2	-0.839615	-1.78957	5.62407e-05	0.00278133	syndecan binding protein 2
HIST1H2BJ	-0.726372	-1.65447	5.63349e-05	0.00278133	H2B clustered histone 11
HOGA1	0.322288	1.25031	5.67086e-05	0.00279237	4-hydroxy-2-oxoglutarate aldolase 1
ADAP1	-0.543152	-1.45715	5.89822e-05	0.00288146	ArfGAP with dual PH domains 1
GBP4	-0.645078	-1.56382	6.0893e-05	0.00295215	guanylate binding protein 4
VIL1	-1.00457	-2.00634	6.17344e-05	0.00298014	villin 1
CD200	-0.501646	-1.41583	6.18026e-05	0.00298014	CD200 molecule
LOC522146	0.818187	1.76319	6.26487e-05	0.00300536	cytochrome P450 family 2 subfamily C member 282
ASB15	-1.24159	-2.36459	6.36829e-05	0.00303662	ankyrin repeat and SOCS box containing 15
BCL2L14	-0.551456	-1.46556	6.85828e-05	0.00323993	BCL2 like 14
PRKCD	-0.36091	-1.28424	6.98522e-05	0.00328323	protein kinase C delta
TMC7	-0.369507	-1.29191	7.01743e-05	0.00329006	transmembrane channel like 7
SLC17A1	0.390823	1.31114	7.27354e-05	0.00339551	solute carrier family 17 member 1
TNFSF9	0.406747	1.32569	7.39308e-05	0.00344018	TNF superfamily member 9
XCL2	-0.575146	-1.48983	8.21328e-05	0.003784	chemokine
CDC42EP5	0.657896	1.57778	8.69034e-05	0.00394371	CDC42 effector protein 5
LOC104975676	-0.65683	-1.57661	8.71971e-05	0.00394371	H2B clustered histone 16
PLB1	-1.34152	-2.53419	8.72942e-05	0.00394371	phospholipase B1
CCL25	-0.415343	-1.33362	8.93136e-05	0.00402517	C-C motif chemokine ligand 25
PLEKHA4	-0.326799	-1.25423	8.99913e-05	0.00403616	pleckstrin homology domain containing A4
CCDC69	-0.355948	-1.27983	9.07217e-05	0.00405914	coiled-coil domain containing 69
HPX	-0.531201	-1.44513	9.13106e-05	0.00407569	hemopexin
BPI	-1.16411	-2.24095	9.62831e-05	0.00424673	bactericidal permeability increasing protein
NPR3	-0.405273	-1.32434	9.67382e-05	0.00425671	natriuretic peptide receptor 3
MUC5AC	1.00597	2.00829	9.86072e-05	0.00431853	mucin 5AC, oligomeric mucus/gel-forming
CCDC170	0.659947	1.58002	0.000100407	0.00437885	coiled-coil domain containing 170
CBLC	-0.376422	-1.29812	0.000100455	0.00437885	Cbl proto-oncogene C
COL1A2	-0.66392	-1.58438	0.000107187	0.00459696	collagen type I alpha 2 chain
PLA2G1B	-2.40119	-5.2824	0.000107664	0.0046068	phospholipase A2 group IB
PSMB8	-0.371088	-1.29333	0.00010892	0.00463921	proteasome 20S subunit beta 8
GLDN	0.611723	1.52808	0.000112799	0.00477708	gliomedin
CLDN4	-0.758366	-1.69157	0.000112927	0.00477708	claudin 4
SLC5A1	-0.551725	-1.46584	0.000114343	0.00481382	solute carrier family 5 member 1
HEPACAM2	-0.785261	-1.7234	0.000114572	0.00481382	HEPACAM family member 2
FGF1	0.386117	1.30687	0.000115135	0.00482659	fibroblast growth factor 1
LYPD8	-2.37845	-5.19978	0.000119632	0.00498146	LY6/PLAUR domain containing 8
EREG	0.345621	1.2707	0.000121013	0.00501939	epiregulin
CFTR	0.365197	1.28806	0.000121694	0.00502235	CF transmembrane conductance regulator
FBP2	1.30231	2.46623	0.000124129	0.00507785	fructose-bisphosphatase 2
PRR13	-0.385829	-1.30661	0.000125445	0.00512039	proline rich 13
NYNRIN	-0.384347	-1.30527	0.000125922	0.00512676	NYN domain and retroviral integrase containing
BCO1	-2.40075	-5.28078	0.000128489	0.00521039	beta-carotene oxygenase 1
MUC2	-2.70273	-6.51034	0.000132802	0.00534542	mucin 2, oligomeric mucus/gel-forming
NECAB2	0.430401	1.34761	0.000133255	0.00534542	N-terminal EF-hand calcium binding protein 2
PMP22	-0.995793	-1.99418	0.00013836	0.00551233	peripheral myelin protein 22
LOC100297099	0.584386	1.4994	0.000138601	0.00551233	P antigen family member 3
CDKN1C	0.403088	1.32234	0.000146055	0.00577181	cyclin dependent kinase inhibitor 1C
CSTB_1	0.913614	1.88376	0.000146456	0.0057754	cystatin B
DTX1	-0.68402	-1.60661	0.000147313	0.00579691	deltex E3 ubiquitin ligase 1
PPARGC1B	-0.43537	-1.35226	0.000150801	0.00592163	PPARG coactivator 1 beta
NLRP6	-1.66121	-3.16282	0.000151572	0.00593107	NLR family pyrin domain containing 6
XBP1	-0.383222	-1.30425	0.000151678	0.00593107	X-box binding protein 1
CHI3L2	-1.00651	-2.00905	0.000153307	0.00598217	chitinase 3 like 2
KIAA0895	0.447712	1.36388	0.000157092	0.00608762	microtubule associated tyrosine carboxypeptidase 2
LOC107132300	0.469084	1.38423	0.000158075	0.00608762	glutathione S-transferase Mu 1-like
RHOD	-0.827218	-1.77426	0.000160453	0.00614509	ras homolog family member D
SLC7A1	-0.330042	-1.25705	0.000161812	0.00618441	solute carrier family 7 member 1
SSLP1	-0.628425	-1.54588	0.000162584	0.00618944	secreted seminal-vesicle Ly-6 protein 1
RAB19	-0.645931	-1.56475	0.000162609	0.00618944	RAB19, member RAS oncogene family
PFKFB3	-0.409513	-1.32824	0.000162963	0.00619028	6-phosphofructo-2-kinase/fructose-2,6-biphosphatase 3
PDZD3	-1.2575	-2.39081	0.000164659	0.00622926	PDZ domain containing 3
LOC783151	-1.79697	-3.47489	0.00016732	0.00630335	butyrophilin subfamily 1 member A1
UNC93A	-0.863251	-1.81913	0.000167633	0.00630335	unc-93 homolog A
GDE1	-0.404961	-1.32405	0.000169312	0.00634084	glycerophosphodiester phosphodiesterase 1
WNT5A	-0.762029	-1.69587	0.000177567	0.00661011	Wnt family member 5A
LOC100848775	-0.605385	-1.52138	0.000179139	0.00664205	UDP-glucuronosyltransferase 1-3-like
LOC787074	-0.507853	-1.42193	0.000181862	0.00671626	Krueppel-related zinc finger protein 1
LPIN1	0.4317	1.34882	0.000183682	0.00676429	lipin 1
PDGFD	0.345893	1.27094	0.000185753	0.00681936	platelet derived growth factor D
CDX2	-2.07636	-4.21741	0.000186983	0.0068293	caudal type homeobox 2
LOC100296901	-1.46576	-2.7621	0.000187491	0.0068293	probable maltase-glucoamylase 2
PCP4	-2.19586	-4.58162	0.000189765	0.00689862	Purkinje cell protein 4
CREB3L1	-0.50429	-1.41843	0.000191453	0.00694641	cAMP responsive element binding protein 3 like 1
LOC407148	-1.91058	-3.75961	0.000192515	0.00695783	ADP-ribosyltransferase 5-like
ELN	-0.661512	-1.58174	0.000194667	0.00702198	elastin
ASPG	0.421325	1.33916	0.000195675	0.00702945	asparaginase
LYSB	-2.36184	-5.14027	0.000196007	0.00702945	intestinal lysozyme
ANGPT1	-0.378517	-1.3	0.000198426	0.0070753	angiopoietin 1
PKDCC	-0.387549	-1.30817	0.000199275	0.00709198	protein kinase domain containing, cytoplasmic
SIPA1L2	-0.324266	-1.25203	0.000199792	0.00709683	signal induced proliferation associated 1 like 2
GATA5	-0.724227	-1.65201	0.000201245	0.00712123	GATA binding protein 5
LMOD2	-1.11981	-2.17319	0.000202098	0.00713787	leiomodin 2
HIST1H2BA_1	0.584584	1.49961	0.000202783	0.00714848	H2B clustered histone 2, pseudogene
LOC112441463	-1.97091	-3.92015	0.000204555	0.00718373	interstitial collagenase-like
COL1A1	-0.68139	-1.60368	0.000209469	0.0072981	collagen type I alpha 1 chain
GSTM1_2	0.398739	1.31835	0.000212232	0.00730179	glutathione S-transferase mu 1
TMPRSS15	-2.40794	-5.30716	0.000221981	0.00752593	transmembrane serine protease 15
ZNF711	-0.450564	-1.36657	0.000223284	0.00755633	zinc finger protein 711
GLYCTK	0.335639	1.26194	0.000225441	0.00758137	glycerate kinase
KAZALD1	0.482875	1.39753	0.000225653	0.00758137	Kazal type serine peptidase inhibitor domain 1
PLA2G4F	-1.7721	-3.41551	0.00022653	0.00759712	phospholipase A2 group IVF
CREB5	-0.453063	-1.36894	0.000227058	0.00760114	cAMP responsive element binding protein 5
TAF7L	0.595515	1.51101	0.000237844	0.00790533	TATA-box binding protein associated factor 7 like
ATP6V1B1	0.450261	1.36629	0.000245254	0.00810821	ATPase H+ transporting V1 subunit B1
RFTN1	-0.376026	-1.29776	0.00025153	0.00828624	raftlin, lipid raft linker 1
CPA1	-2.04143	-4.11655	0.000261678	0.00852997	carboxypeptidase A1
HIST1H2AG	-0.596857	-1.51242	0.000265941	0.00863868	H2A clustered histone 14
SLC9A1	-0.573524	-1.48815	0.000273907	0.0088511	solute carrier family 9 member A1
LOC618071	-0.911336	-1.88079	0.000275273	0.00887983	uncharacterized LOC618071
PLCD4	0.395513	1.31541	0.00027654	0.00890526	phospholipase C delta 4
ADH4	0.357972	1.28162	0.000278015	0.00890951	alcohol dehydrogenase 4
GDPD1	-0.518031	-1.432	0.000281325	0.00898165	glycerophosphodiester phosphodiesterase domain containing 1
PARM1	-0.496256	-1.41055	0.00028653	0.00908264	prostate androgen-regulated mucin-like protein 1
GAL3ST1	-0.432732	-1.34979	0.000287377	0.00908264	galactose-3-O-sulfotransferase 1
PIGR	-0.688717	-1.61185	0.000293555	0.00924523	polymeric immunoglobulin receptor
TGFB3	-0.459855	-1.3754	0.000294276	0.00925231	transforming growth factor beta 3
ANK1	-0.556941	-1.47115	0.000295651	0.00926641	ankyrin 1
LAIR1	-0.383712	-1.30469	0.000295721	0.00926641	leukocyte associated immunoglobulin like receptor 1
KLF4	-0.633109	-1.5509	0.000298838	0.00931704	KLF transcription factor 4
LOC790886	-0.585803	-1.50087	0.000304603	0.00944928	uncharacterized LOC790886
TRIM36	-0.712204	-1.63831	0.000305222	0.00945086	tripartite motif containing 36
LCN2	-0.572328	-1.48692	0.000306816	0.00945491	lipocalin 2
CA2	-0.627372	-1.54475	0.000313622	0.00963122	carbonic anhydrase II
LOC107131258	-1.84418	-3.59049	0.000315312	0.0096528	butyrophilin subfamily 1 member A1-like
VDR	-0.978327	-1.97018	0.000318299	0.00969639	vitamin D receptor
PLA2G2A_2	-2.37081	-5.17233	0.000332048	0.0100007	phospholipase A2, group IIA
NNAT	-0.679338	-1.6014	0.00033823	0.0101376	neuronatin
RBP2	-1.20036	-2.29797	0.000340323	0.010184	retinol binding protein 2
SARM1	-0.328841	-1.256	0.000342221	0.0102079	sterile alpha and TIR motif containing 1
FCAMR	-0.683237	-1.60574	0.00034754	0.0103006	Fc alpha and mu receptor
PSMB9	-0.388169	-1.30873	0.000348913	0.0103248	proteasome 20S subunit beta 9
UGT8	-0.807678	-1.75039	0.000356154	0.0105224	UDP glycosyltransferase 8
MST1R	-0.465075	-1.38039	0.000363921	0.0106504	macrophage stimulating 1 receptor
LOC100139916	-1.4695	-2.76926	0.000368936	0.0107465	interleukin 32-like
C22H3orf67	0.394485	1.31447	0.000371544	0.0108055	CFAP20 domain containing
TRPV6	-1.34333	-2.53736	0.000375174	0.010866	transient receptor potential cation channel subfamily V member 6
LOC107131259	-1.07518	-2.10699	0.000385523	0.0111243	multidrug resistance-associated protein 4-like
PLBD1	-0.339159	-1.26502	0.000386207	0.0111243	phospholipase B domain containing 1
HAL	0.394471	1.31446	0.000386687	0.0111243	histidine ammonia-lyase
CD177	-1.27655	-2.42259	0.000388061	0.0111466	CD177 molecule
LOC782865	0.597749	1.51335	0.000390047	0.0111864	olfactory receptor family 5 subfamily P member 5
FOXA3	-0.534184	-1.44812	0.000391724	0.0112172	forkhead box A3
HIST1H3C	-0.515911	-1.4299	0.000394678	0.0112671	H3 clustered histone 12
CTF1	-0.418619	-1.33665	0.000395352	0.011269	cardiotrophin 1
IFI27L2	-0.405357	-1.32442	0.000409869	0.0116117	interferon, alpha-inducible protein 27-like 2
COL5A1	-0.369855	-1.29222	0.000422771	0.0118688	collagen type V alpha 1 chain
IL22RA1	-1.87579	-3.67003	0.000428891	0.0119864	interleukin 22 receptor subunit alpha 1
TDH	0.387064	1.30773	0.000431843	0.0120282	L-threonine dehydrogenase
RAP1GAP2	-0.587646	-1.50279	0.000433865	0.0120351	RAP1 GTPase activating protein 2
UNC5CL	-0.486716	-1.40125	0.000445678	0.0123077	unc-5 family C-terminal like
FRRS1	-0.440061	-1.35666	0.000447473	0.0123128	ferric chelate reductase 1
LOX	-0.369047	-1.2915	0.000447767	0.0123128	lysyl oxidase
GDPD2	-1.88317	-3.68886	0.000454624	0.0124525	glycerophosphodiester phosphodiesterase domain containing 2
STYK1	-1.08815	-2.12602	0.000454933	0.0124525	serine/threonine/tyrosine kinase 1
MYO1A	-0.969634	-1.95834	0.000459783	0.0125614	myosin IA
PER1	0.35342	1.27759	0.000461594	0.0125628	period circadian regulator 1
CRELD2	-0.471974	-1.38701	0.000482522	0.0129599	cysteine rich with EGF like domains 2
GNAO1	-0.773882	-1.70986	0.000488022	0.0130136	G protein subunit alpha o1
GLS2	0.337518	1.26358	0.000488255	0.0130136	glutaminase 2
AHSG	-0.33164	-1.25844	0.000488598	0.0130136	alpha 2-HS glycoprotein
HYOU1	-0.407379	-1.32627	0.000488719	0.0130136	hypoxia up-regulated 1
GSTT2	0.334344	1.2608	0.000493878	0.0131257	glutathione S-transferase theta 2
MEP1B	-0.663354	-1.58376	0.000494337	0.0131257	meprin A subunit beta
FCGBP	-1.07192	-2.10223	0.000495741	0.0131442	Fc gamma binding protein
MYRFL	-0.961457	-1.94728	0.000506374	0.013388	myelin regulatory factor like
LOC101905992	0.389154	1.30963	0.000511064	0.0134737	uncharacterized LOC101905992
AQP3	-0.617987	-1.53473	0.000528554	0.0137715	aquaporin 3
TUSC3	-0.342623	-1.26806	0.000530475	0.0137715	tumor suppressor candidate 3
LIPE	-0.525843	-1.43977	0.000533107	0.01382	lipase E, hormone sensitive type
LOC509961	-2.28229	-4.86451	0.000535038	0.0138394	gastrokine-3
SLC5A8	-1.08863	-2.12672	0.000540008	0.0139406	solute carrier family 5 member 8
LOC515276	0.750154	1.68197	0.0005474	0.0140923	placental protein 13-like
SLCO2A1	-0.6554	-1.57505	0.0005493	0.0141217	solute carrier organic anion transporter family member 2A1
IL1RL1	-0.856685	-1.81087	0.000550334	0.0141288	interleukin 1 receptor like 1
PDX1	-1.80869	-3.50324	0.000555464	0.0142017	pancreatic and duodenal homeobox 1
KRBA1	-0.422345	-1.3401	0.000556478	0.0142081	KRAB-A domain containing 1
CCR1	0.336553	1.26274	0.000558617	0.0142237	chemokine
DQX1	-0.819125	-1.76434	0.000563834	0.0143369	DEAQ-box RNA dependent ATPase 1
OTOP3	-1.40755	-2.65287	0.000608974	0.0152555	otopetrin 3
VNN1	0.505566	1.41968	0.000613446	0.0153469	vanin 1
IGSF9	-1.15425	-2.22568	0.000626489	0.0155478	immunoglobulin superfamily member 9
LOC407163	-2.17629	-4.51988	0.000658955	0.0162023	trappin 5
SMTNL2	0.377505	1.29909	0.000668418	0.0163117	smoothelin like 2
CARD14	-0.921797	-1.89447	0.000671219	0.0163526	caspase recruitment domain family member 14
C23H6orf222	-1.31137	-2.48178	0.000683726	0.0165706	BCL2 interacting protein 5
MYH1	1.71162	3.27529	0.000693129	0.0167766	myosin heavy chain 1
SMIM24	-1.57733	-2.98416	0.000698777	0.0168777	small integral membrane protein 24
NLRP1	-0.325652	-1.25323	0.000706531	0.0169686	NLR family pyrin domain containing 1
LOC100848132	-2.02056	-4.05742	0.000708134	0.0169852	chymotrypsinogen A
ASAH2	-0.850661	-1.80333	0.000715652	0.0171434	N-acylsphingosine amidohydrolase 2
LOC112441484	-0.456018	-1.37175	0.0007237	0.0172474	interferon-induced transmembrane protein 3-like
S100G	-1.14368	-2.20943	0.00072581	0.0172535	S100 calcium binding protein G
CNKSR1	-0.453096	-1.36898	0.000732679	0.0173724	connector enhancer of kinase suppressor of Ras 1
C1QTNF3	-0.567303	-1.48175	0.000743853	0.017548	C1q and TNF related 3
LOC101903749	0.439346	1.35599	0.000749122	0.0176276	translation initiation factor IF-2-like
MS4A8	-0.62173	-1.53872	0.000752509	0.0176515	membrane spanning 4-domains A8
LOC616364	0.649991	1.56916	0.000752982	0.0176515	C-C motif chemokine 3
TIFAB	-0.615766	-1.53237	0.000775996	0.0179908	TIFA inhibitor
LOC100138908	-0.357963	-1.28161	0.000784701	0.0181211	UDP-glucuronosyltransferase 2B4
LOC504548	-0.536722	-1.45067	0.000794566	0.0182358	ubiquitin D
CCR9	-0.715813	-1.64241	0.00080651	0.0184804	C-C motif chemokine receptor 9
GNAI1	-0.327887	-1.25517	0.000817992	0.0186584	G protein subunit alpha i1
CORO2A	-0.619522	-1.53637	0.000835459	0.0189639	coronin 2A
GPR171	-0.332112	-1.25886	0.000848992	0.0191971	G protein-coupled receptor 171
EVC2	-0.433636	-1.35063	0.000850889	0.0191971	EvC ciliary complex subunit 2
LOC100295221	-0.434494	-1.35144	0.000880596	0.0197002	H2B clustered histone 13
HTR1B	-0.543169	-1.45717	0.000884425	0.0197384	5-hydroxytryptamine receptor 1B
RHBDL2	-1.10692	-2.15385	0.000908037	0.0200967	rhomboid like 2
CD1E	0.809074	1.75209	0.000920537	0.020325	CD1e molecule
RIPK3	-0.375726	-1.29749	0.000941335	0.020686	receptor interacting serine/threonine kinase 3
CD70	0.617696	1.53442	0.00094771	0.0208016	CD70 molecule
DEFB13	-1.18321	-2.27081	0.000952674	0.0208368	Beta-defensin 13
LYZ3	-1.71569	-3.28453	0.000967959	0.0210637	lysozyme 3
LOC515828	-0.354553	-1.27859	0.000969194	0.0210637	uncharacterized LOC515828
CDCA7	-0.522108	-1.43605	0.000996324	0.0214141	cell division cycle associated 7
CPNE2	-0.346029	-1.27106	0.00100638	0.0216053	copine 2
APELA	-0.687578	-1.61058	0.00101316	0.0216766	apelin receptor early endogenous ligand
PPP1R1B	-0.642323	-1.56084	0.0010132	0.0216766	protein phosphatase 1 regulatory inhibitor subunit 1B
LOC100298453	-0.503709	-1.41785	0.00102765	0.0219605	myeloid-associated differentiation marker
ME1	-0.453107	-1.36899	0.00104456	0.0222708	malic enzyme 1
FBXO32_1	0.338105	1.26409	0.00104695	0.0222962	F-box protein 32
IGF2BP2	-0.652847	-1.57227	0.00104933	0.0223213	insulin like growth factor 2 mRNA binding protein 2
GSDMC	-1.89775	-3.7263	0.00108077	0.0226281	gasdermin C
VLDLR	-0.644585	-1.56329	0.00108405	0.0226459	very low density lipoprotein receptor
RFLNB	-0.329702	-1.25675	0.00109328	0.022751	refilin B
FOXS1	-0.400247	-1.31973	0.00110322	0.0228411	forkhead box S1
LOC104975830	1.36042	2.5676	0.00110634	0.0228574	zymogen granule protein 16 homolog B-like
FOS	-0.652044	-1.57139	0.00110646	0.0228574	Fos proto-oncogene, AP-1 transcription factor subunit
COX7B2	-1.24522	-2.37054	0.00111103	0.0229264	cytochrome c oxidase subunit 7B2, mitochondrial
DIO1	-0.374905	-1.29675	0.00111629	0.0229332	iodothyronine deiodinase 1
LOC404103	-0.656341	-1.57608	0.00113115	0.0231109	spleen trypsin inhibitor
CDH17	-0.362635	-1.28577	0.00113393	0.0231392	cadherin 17
PFKFB4	-0.356558	-1.28037	0.00113595	0.0231392	6-phosphofructo-2-kinase/fructose-2,6-biphosphatase 4
STEAP2	-0.813049	-1.75692	0.00113626	0.0231392	STEAP2 metalloreductase
SMC1B	0.45104	1.36703	0.00114389	0.0232183	structural maintenance of chromosomes 1B
CTSL	-0.619977	-1.53685	0.00120089	0.0241483	cathepsin L
CELA1	-0.916334	-1.88731	0.0012299	0.0244997	chymotrypsin like elastase 1
KRT7	0.391186	1.31147	0.00123479	0.0245547	keratin 7
GPR55	-0.539677	-1.45365	0.00124499	0.0246521	G protein-coupled receptor 55
LOC540627	0.435827	1.35269	0.00125101	0.024745	cytochrome P450 family 2 subfamily C member 85
TOX3	-0.754063	-1.68654	0.00127268	0.0251203	TOX high mobility group box family member 3
MPTX	-2.1772	-4.52274	0.0012793	0.0251599	mucosal pentraxin 1
TMEM164	-0.354552	-1.27859	0.00127937	0.0251599	transmembrane protein 164
LOC781004	-0.422387	-1.34014	0.0012801	0.0251599	complement factor H-like
DLEC1	0.334206	1.26068	0.00130851	0.025519	DLEC1 cilia and flagella associated protein
SLC51A	-0.832686	-1.781	0.00132402	0.0257782	solute carrier family 51 subunit alpha
ACMSD	0.365699	1.28851	0.00132907	0.0257875	aminocarboxymuconate semialdehyde decarboxylase
TC2N	-0.450781	-1.36678	0.00134107	0.0259024	tandem C2 domains, nuclear
LOC504599	-0.534621	-1.44856	0.00134153	0.0259024	H3 clustered histone 13
SLC24A3	-0.428017	-1.34538	0.0013583	0.0261179	solute carrier family 24 member 3
TMEM79	-1.4061	-2.65019	0.00137939	0.0264687	transmembrane protein 79
SDF2L1	-0.361476	-1.28474	0.00142575	0.0271345	stromal cell derived factor 2 like 1
PSPH	-0.583585	-1.49857	0.00144037	0.0273567	phosphoserine phosphatase
LOC786065	-0.553422	-1.46756	0.00144758	0.0274563	butyrophilin-like protein 1
AFF3	-0.370104	-1.29245	0.00145431	0.0274676	ALF transcription elongation factor 3
TBATA	-0.95047	-1.9325	0.00145506	0.0274676	thymus, brain and testes associated
SEMA3E	-0.431982	-1.34909	0.00147233	0.0277654	semaphorin 3E
C11H2orf40	-0.687004	-1.60994	0.001492	0.0279102	ECRG4 augurin precursor
ANKRD6	-0.33443	-1.26088	0.00156742	0.0286585	ankyrin repeat domain 6
LOC534967	-1.56112	-2.95083	0.00158582	0.0288662	leukotriene-B
ADCK1	-0.334286	-1.26075	0.00164547	0.0295059	aarF domain containing kinase 1
SLC25A45	-0.773271	-1.70914	0.00165726	0.0296602	solute carrier family 25 member 45
LOC614970	-0.557723	-1.47194	0.00166587	0.029757	H2A clustered histone 15
LOC407145	-1.41845	-2.67298	0.00167815	0.0297865	GPI-linked NAD
TPBG	0.325332	1.25295	0.00174747	0.0305119	trophoblast glycoprotein
RASGEF1A	0.333248	1.25985	0.00177743	0.0309121	RasGEF domain family member 1A
FABP2	-1.39148	-2.62347	0.00179836	0.0310508	fatty acid binding protein 2
PRR15L	-0.491571	-1.40598	0.00181471	0.0312463	proline rich 15 like
INHBE	-0.485122	-1.3997	0.00182169	0.0313374	inhibin subunit beta E
C23H6orf141	-0.544418	-1.45843	0.00182653	0.0313916	chromosome 23 C6orf141 homolog
RGCC	-0.567893	-1.48236	0.0018313	0.0314447	regulator of cell cycle
LTF	0.496461	1.41075	0.00183344	0.0314524	lactotransferrin
TMPRSS4	-1.05668	-2.08013	0.00184551	0.0315733	transmembrane serine protease 4
APOA5	0.324262	1.25202	0.00184558	0.0315733	apolipoprotein A5
RTP4	-0.437641	-1.35439	0.00187618	0.0319792	receptor transporter protein 4
RLN3	-1.10944	-2.15762	0.00188745	0.0320806	relaxin 3
ADGRD1	-0.599768	-1.51547	0.00191703	0.0323711	adhesion G protein-coupled receptor D1
TMEM236	-0.604164	-1.5201	0.00192411	0.0324397	transmembrane protein 236
ICOS	-0.398469	-1.31811	0.00198096	0.0331579	inducible T cell costimulator
LOC540321	-1.41702	-2.67033	0.00198317	0.0331651	mast cell protease 2
PROCR	-0.331826	-1.25861	0.00203968	0.0337763	protein C receptor
LOC528329	-0.503625	-1.41777	0.00206055	0.0340364	H4 clustered histone 13
PLEKHF1	-0.358577	-1.28216	0.00206087	0.0340364	pleckstrin homology and FYVE domain containing 1
LOC107132515	0.390449	1.3108	0.00213148	0.0348991	uncharacterized LOC107132515
PARD6G	0.340653	1.26633	0.0021373	0.0349058	par-6 family cell polarity regulator gamma
CCND2	-0.326394	-1.25388	0.00214187	0.0349401	cyclin D2
NPC1L1	-0.397733	-1.31744	0.00214785	0.0349434	NPC1 like intracellular cholesterol transporter 1
CYP26A1	0.454373	1.37019	0.00215445	0.0349614	cytochrome P450 family 26 subfamily A member 1
LOC505468	-0.650929	-1.57018	0.00215744	0.0349794	cytochrome P450 family 2 subfamily C member 88
IZUMO4	0.390485	1.31083	0.00217638	0.0351947	IZUMO family member 4
ITGB4	-0.443362	-1.35977	0.00219083	0.0353668	integrin subunit beta 4
LOC617313	0.619746	1.5366	0.00222908	0.0357671	granzyme H
SHISAL1	-0.464039	-1.3794	0.00223937	0.0358504	shisa like 1
TGFA	-0.508992	-1.42306	0.00225091	0.0359315	transforming growth factor alpha
HBB	-0.954015	-1.93726	0.00225767	0.0359778	hemoglobin, beta
NOL4L	-0.366938	-1.28961	0.00226135	0.0360016	nucleolar protein 4 like
PLEKHS1	0.603933	1.51985	0.00228704	0.0362904	pleckstrin homology domain containing S1
ERICH5	0.326788	1.25422	0.00233562	0.0367449	glutamate rich 5
LOC523126	-0.738349	-1.66827	0.00233846	0.0367449	multidrug resistance-associated protein 4
CHAC1	-0.825392	-1.77202	0.00234489	0.0368005	ChaC glutathione specific gamma-glutamylcyclotransferase 1
SPP1	0.578988	1.4938	0.00235822	0.0369475	secreted phosphoprotein 1
LOC104968478	-1.06089	-2.08622	0.0023985	0.0374838	serum amyloid A protein
MANF	-0.437771	-1.35451	0.00241189	0.0376616	mesencephalic astrocyte derived neurotrophic factor
DNAJB11	-0.322256	-1.25028	0.00249044	0.0384685	DnaJ heat shock protein family
DERL3	-0.459136	-1.37472	0.0024944	0.0384977	derlin 3
SULT1E1	-0.657797	-1.57767	0.00250797	0.0386431	sulfotransferase family 1E member 1
TIMD4	-0.329448	-1.25653	0.00252648	0.0388797	T cell immunoglobulin and mucin domain containing 4
IL1R2	0.404118	1.32328	0.00253933	0.0389972	interleukin 1 receptor type 2
LOC100337076	-0.855165	-1.80897	0.00255889	0.0391683	multidrug resistance-associated protein 4
PDK4	0.38928	1.30974	0.0025704	0.0393082	pyruvate dehydrogenase kinase 4
LOC100300051	-0.441894	-1.35839	0.00257955	0.0393873	adhesion G protein-coupled receptor E2-like
CCDC152	0.348986	1.27367	0.00258249	0.0393999	coiled-coil domain containing 152
ZNF383_2	-0.44273	-1.35917	0.00259589	0.0395719	zinc finger protein 383
SLC37A1	-0.422472	-1.34022	0.00262594	0.0399319	solute carrier family 37 member 1
gzmA	-0.953996	-1.93723	0.00268659	0.0406417	granzyme A
FER1L6	0.476188	1.39106	0.0027632	0.0414102	fer-1 like family member 6
SOWAHA	-0.956995	-1.94126	0.00277556	0.0414699	sosondowah ankyrin repeat domain family member A
GPR17	0.38809	1.30866	0.00278987	0.0416088	G protein-coupled receptor 17
HIST1H2AA	0.455515	1.37127	0.00279739	0.0416209	H2A clustered histone 1
CDCP1	-0.568468	-1.48295	0.00280522	0.0416851	CUB domain containing protein 1
DNAJB5	-0.346441	-1.27142	0.00287217	0.042322	DnaJ heat shock protein family
TGM2	-0.330246	-1.25723	0.00289211	0.0425296	transglutaminase 2
MXRA5	-0.986473	-1.98134	0.00289502	0.0425296	matrix remodeling associated 5
CTRC	-0.95266	-1.93544	0.00292202	0.042838	chymotrypsin C
SLC25A30	0.370122	1.29246	0.00292292	0.042838	solute carrier family 25 member 30
WIPF3	-0.373657	-1.29563	0.00295313	0.0432127	WAS/WASL interacting protein family member 3
RNASE1_2	-1.35906	-2.56518	0.00297151	0.0433793	ribonuclease, RNase A family, 1
LOC112445525	-1.60298	-3.0377	0.00298985	0.0434766	multidrug resistance-associated protein 4-like
CD209	-0.416703	-1.33487	0.00308456	0.0445407	CD209 molecule
RGS18	-0.411874	-1.33041	0.00314677	0.0450198	regulator of G protein signaling 18
IQCB1	-0.324631	-1.25234	0.00324468	0.0457778	IQ motif containing B1
MGC127133	0.9396	1.918	0.00331158	0.0464844	20-beta-hydroxysteroid dehydrogenase-like
TNK1	-0.466036	-1.38131	0.00342532	0.0476498	tyrosine kinase non receptor 1
GPR141	-0.395558	-1.31545	0.00346221	0.0480194	G protein-coupled receptor 141
DEFB	0.687593	1.61059	0.00347556	0.0481328	defensin, beta
ASPA	0.566696	1.48113	0.00352586	0.0486485	aspartoacylase
UGT1A6	-0.376728	-1.29839	0.00354623	0.048821	UDP glucuronosyltransferase 1 family, polypeptide A6
RASAL1	-0.479588	-1.39435	0.00356968	0.0490351	RAS protein activator like 1
PYCR1	-0.454444	-1.37025	0.00359938	0.0493701	pyrroline-5-carboxylate reductase 1
SLC3A1	-1.05235	-2.07391	0.00361257	0.0494782	solute carrier family 3 member 1
LOC107131749	-0.490383	-1.40482	0.00363001	0.0496653	butyrophilin subfamily 2 member A2
PPP1R14D	-1.0367	-2.05154	0.00365719	0.0498582	protein phosphatase 1 regulatory inhibitor subunit 14D
SLC16A14	-0.442762	-1.3592	0.00366323	0.0498783	solute carrier family 16 member 14

## Sheet: Table S4B
Supplementary file Table S4B. Top 20 differentially expressed hepatic genes upregulated in MP2-3 cows (n= 87) compared with the PP cows (n = 41) as ranked by the P values.
Gene symbol	Fold change	P*	Name
TENM1	5.9228	9.60175e-13	teneurin transmembrane protein 1
COL27A1	1.80442	9.15739e-11	collagen, type XXVII, alpha 1
BARX2	1.52376	1.91793e-09	BARX homeobox 2
MYOM1	2.31724	2.02662e-09	myomesin 1
NCS1	1.82731	2.02662e-09	neuronal calcium sensor 1
SLC13A2	1.92848	4.18702e-09	solute carrier family 13 member 2
DUSP3	1.2656	5.02784e-07	dual specificity phosphatase 3
TRHDE	1.75615	5.16388e-07	thyrotropin releasing hormone degrading enzyme
IGFBP2	1.47686	8.67627e-07	insulin like growth factor binding protein 2
LOC101906022	1.72359	4.95463e-06	uncharacterize
SP5	1.36641	5.41975e-06	Sp5 transcription factor
KLHDC7A	1.81737	7.3459e-06	kelch domain containing 7A
DUSP26	1.68375	1.26259e-05	dual specificity phosphatase 26
CTSV	1.31347	3.17646e-05	cathepsin V
FGF12	1.36983	3.32969e-05	fibroblast growth factor 12
AMDHD1	1.45199	3.35208e-05	amidohydrolase domain containing 1
GPNMB	2.17809	3.892e-05	glycoprotein nmb
KCNIP4	2.30414	4.73188e-05	potassium voltage-gated channel interacting protein
SOD3	1.84941	5.40465e-05	superoxide dismutase 3
MFSD2A	2.10098	8.01028e-05	major facilitator superfamily domain containing 2A
* Adjusted with Benjanimi-Hochberg method.

## Sheet: Table S4C
Supplementary file Table S4C. Top 20 differentially expressed hepatic genes downregulated in MP2-3 cows (n= 87) compared with the PP cows (n = 41) as ranked by the P values.
Gene symbol	Fold change	P*	Name
XK	-2.93794	3.68229e-18	X-linked Kx blood group
DNAJC18	-1.38641	9.7787e-12	DnaJ heat shock protein family (Hsp40) member C18
CCDC80	-3.5915	2.30411e-09	coiled-coil domain containing 80
LRP3	-3.42607	3.06413e-08	LDL receptor related protein 3
ADM2	-4.59154	3.06413e-08	adrenomedullin 2
HIST1H2AK	-20.6818	1.52814e-07	H2A clustered histone 18
IGF2BP3	-1.89513	4.00823e-07	insulin like growth factor 2 mRNA binding protein
TNC	-1.84529	5.16388e-07	tenascin C
GABBR2	-1.87132	1.1969e-06	gamma-aminobutyric acid type B receptor subunit 2
TRPC5	-1.94528	1.1969e-06	transient receptor potential cation channel
INHBA	-2.06331	1.69091e-06	inhibin beta A subunit
GIPC2	-2.56751	1.69091e-06	GIPC PDZ domain containing family member 2
NOD2	-1.49841	2.46509e-06	nucleotide binding oligomerization domain
JCHAIN	-2.12643	2.94736e-06	joining chain of multimeric IgA and IgM
BCL2L15	-3.07561	3.91539e-06	BCL2 like 15
MS4A10	-7.33428	5.41975e-06	membrane spanning 4-domains A10
MGC138914	-7.52017	6.28528e-06	uncharacterized LOC512219
HOPX	-2.15323	6.77009e-06	HOP homeobox
TRIM31	-4.26216	6.96291e-06	tripartite motif containing 31
AK4	-1.73175	7.11917e-06	adenylate kinase 4
* Adjusted with Benjanimi-Hochberg method.
