# Supplementary material for: Hepatic Global Transcriptomic Profiles of Holstein Cows According to Parity Reveal Age-Related Changes in Early Lactation
Source: Int J Mol Sci. 2023 Jun 8;24(12):9906. doi: 10.3390/ijms24129906 (PMC10298156; doi:10.3390/ijms24129906)
Supplement: Supplementary file 1 [file ijms-24-09906-s001.zip › Table S5.xlsx]

## Sheet: Table S5A
Supplementary file Table S5A. Downregulated DEGs associated with regulation of biological quality between MP2-3 and PP cows
Gene symbol	Fold change	FDR p-value
ADA	-1.79399	0.000119981
ADIPOQ	-7.20213	2.04e-05
AFP	-3.49807	1.22e-05
ANGPT1	-1.3	0.0070753
ANKH	-1.35324	0.000249448
C1QTNF3	-1.48175	0.017548
CA2	-1.54475	0.00963122
CASP1	-1.57901	0.00145768
CCL11	-5.79372	0.000986356
CCL24	-3.39304	2.46e-05
CCL26	-2.14862	0.000136767
CDHR2	-2.29706	0.000660056
CEL	-8.3304	0.000282513
CELA2A	-6.14357	0.00178986
CHGA	-5.309	0.000169967
CLDN4	-1.69157	0.00477708
COL1A2	-1.58438	0.00459696
COL3A1	-1.41552	0.000219279
CTSL	-1.53685	0.0241483
CUX2	-1.90419	0.000763849
ELN	-1.58174	0.00702198
ENPP3	-1.90534	0.000355231
FOXA3	-1.44812	0.0112172
GCLC	-1.39887	0.00234135
GIP	-11.0279	9.8e-05
GPR55	-1.45365	0.0246521
HPX	-1.44513	0.00407569
HTR1B	-1.45717	0.0197384
IGF2BP2	-1.57227	0.0223213
IGF2BP3	-1.89513	4.01e-07
INHBA	-2.06331	1.69e-06
IRF4	-1.56302	0.000360304
LIPE	-1.43977	0.01382
LMOD2	-2.17319	0.00713787
LOX	-1.2915	0.0123128
NFATC4	-1.40086	0.000810289
NLRP6	-3.16282	0.00593107
NOD2	-1.49841	2.47e-06
NPR3	-1.32434	0.00425671
PDX1	-3.50324	0.0142017
PLB1	-2.53419	0.00394371
PPARGC1B	-1.35226	0.00592163
PRKCD	-1.28424	0.00328323
PROCR	-1.25861	0.0337763
PYCARD	-1.33573	0.00197838
RAP1GAP2	-1.50279	0.0120351
RIPK3	-1.29749	0.020686
SGPL1	-1.35127	0.000591691
SLC22A2	-2.68192	7.35e-06
SLC29A2	-1.7251	0.000922183
SLC7A11	-3.13207	2.04e-05
SLC9A1	-1.48815	0.0088511
SRC	-1.49094	0.00206886
STEAP2	-1.75692	0.0231392
STK39	-1.69763	0.00153326
SULT1E1	-1.57767	0.0386431
TGM2	-1.25723	0.0425296
TIFAB	-1.53237	0.0179908
TMEM79	-2.65019	0.0264687
TRPC5	-1.94528	1.2e-06
TRPV6	-2.53736	0.010866
VDR	-1.97018	0.00969639
VIL1	-2.00634	0.00298014
VIP	-5.51422	9.02e-05
WNT5A	-1.69587	0.00661011
XBP1	-1.30425	0.00593107

## Sheet: Table S5B
Supplementary file Table S5B. Downregulated DEGs derived from MP2-3 vs PP comparisons associated with the GO function of developmental process
Gene symbol	Fold change	FDR p-value
ADA	-1.79399	0.000119981
ADAMTS12	-1.3235	0.000276631
ADIPOQ	-7.20213	2.04e-05
AFF3	-1.29245	0.0274676
ANGPT1	-1.3	0.0070753
ANKH	-1.35324	0.000249448
ANKS6	-1.33402	0.000249448
ANPEP	-1.56812	6.88e-05
AQP3	-1.53473	0.0137715
C1QTNF3	-1.48175	0.017548
CA9	-2.6377	0.000285601
CCL11	-5.79372	0.000986356
CCR9	-1.64241	0.0184804
CDH11	-1.57745	0.00103651
CDH17	-1.28577	0.0231392
CDHR2	-2.29706	0.000660056
CDKN1A	-1.43053	0.000166963
CDX2	-4.21741	0.0068293
CELA1	-1.88731	0.0244997
CHAC1	-1.77202	0.0368005
COL1A1	-1.60368	0.00729811
COL1A2	-1.58438	0.00459696
COL3A1	-1.41552	0.000219279
COL5A1	-1.29222	0.0118688
COL5A2	-1.28709	0.000231663
CRISPLD2	-1.25365	0.00199937
CTF1	-1.33665	0.011269
CTSL	-1.53685	0.0241483
ELN	-1.58174	0.00702198
FOS	-1.57139	0.0228574
FOXA3	-1.44812	0.0112172
FOXS1	-1.31973	0.0228411
FUT1	-1.88961	0.000135612
GAL3ST1	-1.34979	0.00908264
GATA5	-1.65201	0.00712123
GIP	-11.0279	9.8e-05
HOPX	-2.15323	6.77e-06
IGSF9	-2.22568	0.0155478
INHBA	-2.06331	1.69e-06
IRF4	-1.56302	0.000360304
ITGB4	-1.35977	0.0353668
LOX	-1.2915	0.0123128
MICAL2	-1.74317	0.000573876
MYB	-2.41523	0.00269449
NFATC4	-1.40086	0.000810289
NKX6-3	-5.47903	2.44e-05
NPR3	-1.32434	0.00425671
PDX1	-3.50324	0.0142017
PKDCC	-1.30817	0.00709198
POU2AF1	-1.58661	0.00275788
PPARGC1B	-1.35226	0.00592163
PSMB8	-1.29333	0.00463921
PSPH	-1.49857	0.0273567
RFLNB	-1.25675	0.022751
RHOJ	-1.28326	0.00263172
RIPK3	-1.29749	0.020686
ROS1	-2.4215	0.000181059
RTN4RL1	-2.08957	0.000171964
SEMA3E	-1.34909	0.0277654
SGPL1	-1.35127	0.000591691
SLC24A3	-1.34538	0.0261179
SLC7A11	-3.13207	2.04e-05
SLC9A1	-1.48815	0.0088511
SRC	-1.49094	0.00206886
TBATA	-1.9325	0.0274676
TGFA	-1.42306	0.0359315
TGFB3	-1.3754	0.00925231
TGM2	-1.25723	0.0425296
TIFAB	-1.53237	0.0179908
TMEM79	-2.65019	0.0264687
TNC	-1.84529	5.16e-07
UGDH	-1.25496	0.00180645
UGT8	-1.75039	0.0105224
VDR	-1.97018	0.00969639
VEGFC	-1.29681	0.000137903
VIL1	-2.00634	0.00298014
VLDLR	-1.56329	0.0226459
WNT5A	-1.69587	0.00661011
XBP1	-1.30425	0.00593107

## Sheet: Table S5C
Supplementary file Table S5C. Upregulated DEGs derived from MP2-3 vs PP comparisons associated with the GO function of developmental process
Gene symbol	Fold change	FDR p-value
APOA5	1.25202	0.0315733
TPBG	1.25295	0.0305119
CFTR	1.28806	0.00502235
CYP1A2	1.30611	0.0027251
FGF1	1.30687	0.0048266
PRLR	1.36199	0.000253371
ATP6V1B1	1.36629	0.00810821
SP5	1.36641	5.42e-06
LTF	1.41075	0.0314524
CLCF1	1.4388	0.00103651
SPP1	1.4938	0.0369475
SPOCK1	1.50166	0.00250957
BARX2	1.52376	1.92e-09
PCDH19	1.54886	0.000111831
MFSD2A	2.10098	8.01e-05
DNER	3.15774	0.000763849

## Sheet: Table S5D
Supplementary file Table S5D. Downregulated DEGs derived from MP2-3 vs PP comparisons associated with the GO function of biological regulation
Gene symbol	Fold change	FDR p-value
ADA	-1.79399	0.000119981
ADAMTS12	-1.3235	0.000276631
ADAP1	-1.45715	0.00288146
ADCK1	-1.26075	0.0295059
ADGRD1	-1.51547	0.0323711
ADIPOQ	-7.20213	2.04e-05
AFF3	-1.29245	0.0274676
AFP	-3.49807	1.22e-05
AHSG	-1.25844	0.0130136
AK4	-1.73175	7.12e-06
ANGPT1	-1.3	0.0070753
ANKH	-1.35324	0.000249448
ANKRD6	-1.26088	0.0286585
AQP3	-1.53473	0.0137715
ARHGEF16	-1.62076	2.09e-05
ARNTL	-1.40549	0.000181059
ASAH2	-1.80333	0.0171434
ASB15	-2.36459	0.00303662
ASNS	-1.57547	2.43e-05
BCL2L14	-1.46556	0.00323993
BCL2L15	-3.07561	3.92e-06
BTNL2	-11.3105	0.000117137
C1QTNF3	-1.48175	0.017548
CA2	-1.54475	0.00963122
CARD14	-1.89447	0.0163526
CASP1	-1.57901	0.00145768
CBLC	-1.29812	0.00437885
CCDC3	-1.75654	0.000141318
CCL11	-5.79372	0.000986356
CCL24	-3.39304	2.46e-05
CCL25	-1.33362	0.00402517
CCL26	-2.14862	0.000136767
CCND2	-1.25388	0.0349401
CCR9	-1.64241	0.0184804
CD200	-1.41583	0.00298014
CDCA7	-1.43605	0.0214141
CDH11	-1.57745	0.00103651
CDH17	-1.28577	0.0231392
CDHR2	-2.29706	0.000660056
CDKN1A	-1.43053	0.000166963
CDX2	-4.21741	0.0068293
CEL	-8.3304	0.000282513
CELA1	-1.88731	0.0244997
CELA2A	-6.14357	0.00178986
CHAC1	-1.77202	0.0368005
CHGA	-5.309	0.000169967
CLDN4	-1.69157	0.00477708
COL1A1	-1.60368	0.00729811
COL1A2	-1.58438	0.00459696
COL3A1	-1.41552	0.000219279
COL5A1	-1.29222	0.0118688
COL5A2	-1.28709	0.000231663
CREB3L1	-1.41843	0.00694641
CREB5	-1.36894	0.00760114
CTSL	-1.53685	0.0241483
CUX2	-1.90419	0.000763849
DERL3	-1.37472	0.0384977
DNAJB11	-1.25028	0.0384685
DPEP1	-6.60039	0.00149131
EAF2	-1.82825	0.000894924
ELN	-1.58174	0.00702198
ENPP3	-1.90534	0.000355231
EVC2	-1.35063	0.0191971
FAM13A	-1.6068	0.000552585
FOS	-1.57139	0.0228574
FOXA3	-1.44812	0.0112172
FOXS1	-1.31973	0.0228411
FRK	-1.63942	0.00221479
FUT1	-1.88961	0.000135612
GABBR2	-1.87132	1.2e-06
GATA5	-1.65201	0.00712123
GCLC	-1.39887	0.00234135
GDPD2	-3.68886	0.0124525
GIP	-11.0279	9.8e-05
GNAI1	-1.25517	0.0186584
GPAT3	-1.37105	0.000340307
GPR141	-1.31545	0.0480194
GPR171	-1.25886	0.0191971
GPR55	-1.45365	0.0246521
GUCA2B	-8.34147	0.000386487
GUCY2C	-2.06227	3.18e-05
gzmA	-1.93723	0.0406417
HOPX	-2.15323	6.77e-06
HPX	-1.44513	0.00407569
HTR1B	-1.45717	0.0197384
HYOU1	-1.32627	0.0130136
IGF1	-1.49874	0.00247805
IGF2BP2	-1.57227	0.0223213
IGF2BP3	-1.89513	4.01e-07
IGSF9	-2.22568	0.0155478
IL1RL1	-1.81087	0.0141288
INHBA	-2.06331	1.69e-06
IQCB1	-1.25234	0.0457778
IRAK3	-1.2676	0.00264548
IRF4	-1.56302	0.000360304
JCHAIN	-2.12643	2.95e-06
KRT20	-11.4988	0.000231663
LIPE	-1.43977	0.01382
LMOD2	-2.17319	0.00713787
LOC100300051	-1.35839	0.0393873
LOC100850808	-5.62852	0.00020833
LOC407163	-4.51988	0.0162023
LOX	-1.2915	0.0123128
LRP3	-3.42607	3.06e-08
MANF	-1.35451	0.0376616
MCOLN2	-2.10346	2.43e-05
ME1	-1.36899	0.0222708
MICAL2	-1.74317	0.000573876
MLN	-4.17541	0.00272276
MST1R	-1.38039	0.0106504
MYB	-2.41523	0.00269449
MZB1	-1.82389	0.000316818
NFATC4	-1.40086	0.000810289
NKX6-3	-5.47903	2.44e-05
NLRP1	-1.25323	0.0169686
NLRP6	-3.16282	0.00593107
NOD2	-1.49841	2.47e-06
NPR3	-1.32434	0.00425671
NUAK1	-1.29769	0.000763849
OLFM4	-6.01463	5.35e-05
PCP4	-4.58162	0.00689862
PDX1	-3.50324	0.0142017
PDZD3	-2.39081	0.00622926
PI3	-3.29808	0.000253371
PIGR	-1.61185	0.00924523
PKDCC	-1.30817	0.00709198
PLA2G1B	-5.2824	0.0046068
PLB1	-2.53419	0.00394371
PMP22	-1.99418	0.00551233
PNLIP	-8.30119	0.0005231
POU2AF1	-1.58661	0.00275788
PPARGC1B	-1.35226	0.00592163
PPP1R14D	-2.05154	0.0498582
PPP1R1B	-1.56084	0.0216766
PPP2R2B	-1.31014	0.00112646
PRKCD	-1.28424	0.00328323
PROCR	-1.25861	0.0337763
PSMB8	-1.29333	0.00463921
PSMB9	-1.30873	0.0103248
PYCARD	-1.33573	0.00197838
RAP1GAP2	-1.50279	0.0120351
RASAL1	-1.39435	0.0490351
RFTN1	-1.29776	0.00828624
RGCC	-1.48236	0.0314447
RGS18	-1.33041	0.0450198
RHOD	-1.77426	0.00614509
RHOJ	-1.28326	0.00263172
RIPK3	-1.29749	0.020686
RLN3	-2.15762	0.0320806
RNF125	-1.48414	0.00145768
ROS1	-2.4215	0.000181059
RTN4RL1	-2.08957	0.000171964
SARM1	-1.256	0.0102079
SEMA3E	-1.34909	0.0277654
SGPL1	-1.35127	0.000591691
SIPA1L1	-1.3426	0.000273891
SIPA1L2	-1.25203	0.00709683
SLC22A2	-2.68192	7.35e-06
SLC24A3	-1.34538	0.0261179
SLC29A2	-1.7251	0.000922183
SLC7A1	-1.25705	0.00618441
SLC7A11	-3.13207	2.04e-05
SLC9A1	-1.48815	0.0088511
SPINK4	-6.76527	0.000998593
SRC	-1.49094	0.00206886
SST	-10.4301	0.000124714
STEAP2	-1.75692	0.0231392
STK39	-1.69763	0.00153326
SULT1E1	-1.57767	0.0386431
TGFA	-1.42306	0.0359315
TGFB3	-1.3754	0.00925231
TGM2	-1.25723	0.0425296
TIFAB	-1.53237	0.0179908
TMEM79	-2.65019	0.0264687
TMPRSS2	-1.76709	5.41e-05
TNC	-1.84529	5.16e-07
TOX3	-1.68654	0.0251203
TRIM36	-1.63831	0.00945086
TRIM40	-6.28706	0.00234926
TRPC5	-1.94528	1.2e-06
TRPV6	-2.53736	0.010866
UNC5CL	-1.40125	0.0123077
VDR	-1.97018	0.00969639
VEGFC	-1.29681	0.000137903
VIL1	-2.00634	0.00298014
VIP	-5.51422	9.02e-05
VLDLR	-1.56329	0.0226459
VWA2	-2.37383	6.88e-05
WNT5A	-1.69587	0.00661011
WWC1	-1.43784	0.00276687
XBP1	-1.30425	0.00593107
ZNF711	-1.36657	0.00755633

## Sheet: Table S5E
Supplementary file Table S5E. Upregulated DEGs derived from MP2-3 vs PP comparisons associated with the GO function of biological regulation
Gene symbol	Fold change	FDR p-value
ACMSD	1.28851	0.0257875
ADH4	1.28162	0.00890951
APOA5	1.25202	0.0315733
ARG1	1.32916	0.00240229
ATP6V1B1	1.36629	0.00810821
BARX2	1.52376	1.92e-09
CCR1	1.26274	0.0142237
CD70	1.53442	0.0208016
CDC42EP5	1.57778	0.00394371
CDKL4	1.46851	9.95e-05
CDKN1C	1.32234	0.00577181
CDKN2A	1.84329	0.000135612
CFTR	1.28806	0.00502235
CLCF1	1.4388	0.00103651
CYP1A2	1.30611	0.0027251
CYP26A1	1.37019	0.0349614
DLEC1	1.26068	0.025519
EREG	1.2707	0.00501939
FGF1	1.30687	0.0048266
FGF12	1.36983	3.33e-05
GLS2	1.26358	0.0130136
GPNMB	2.17809	3.89e-05
GPR17	1.30866	0.0416088
GPRC5A	1.31399	0.000440446
IGFBP2	1.47686	8.68e-07
IL1R2	1.32328	0.0389972
KAZALD1	1.39753	0.00758137
LTF	1.41075	0.0314524
MFSD2A	2.10098	8.01e-05
MMP7	1.60771	0.00179626
MYOM1	2.31724	2.03e-09
NCS1	1.82731	2.03e-09
NETO2	1.4461	0.0010582
NUDT16	1.28961	0.00199937
PDGFD	1.27094	0.00681936
PDK4	1.30974	0.0393082
PER1	1.27759	0.0125628
PLCD4	1.31541	0.00890526
PRLR	1.36199	0.000253371
RALGPS2	1.29362	0.000304569
RARRES1	1.31292	0.000135612
RASGEF1A	1.25985	0.0309121
RASL11B	1.58954	0.000137891
S100A1	1.73828	0.000117137
SP5	1.36641	5.42e-06
SPOCK1	1.50166	0.00250957
SPP1	1.4938	0.0369475
SPTY2D1	1.30969	0.00134418
TENM1	5.9228	9.6e-13
TNFSF9	1.32569	0.00344018
TPBG	1.25295	0.0305119
VNN1	1.41968	0.0153469

## Sheet: Table S5F
Supplementary file Table S5F. Downregulated DEGs derived from MP2-3 vs PP comparisons associated with the GO function of localisation.
Gene symbol	Fold change	FDR p-value
ADA	-1.79399	0.000119981
ADIPOQ	-7.20213	2.04e-05
ANGPT1	-1.3	0.0070753
ANKH	-1.35324	0.000249448
AP1M2	-1.73944	2.36e-05
AQP3	-1.53473	0.0137715
ATP6V1C2	-3.42324	0.00190301
CA9	-2.6377	0.000285601
CASP1	-1.57901	0.00145768
CDH17	-1.28577	0.0231392
CDKN1A	-1.43053	0.000166963
CDX2	-4.21741	0.0068293
CEL	-8.3304	0.000282513
CHGA	-5.309	0.000169967
CLDN4	-1.69157	0.00477708
COL1A1	-1.60368	0.00729811
CTSL	-1.53685	0.0241483
FABP2	-2.62347	0.0310508
HBB	-1.93726	0.0359778
HPX	-1.44513	0.00407569
HTR1B	-1.45717	0.0197384
HYOU1	-1.32627	0.0130136
IGF2BP2	-1.57227	0.0223213
IGF2BP3	-1.89513	4.01e-07
INHBA	-2.06331	1.69e-06
KCNT2	-1.74804	8.55e-05
LCN2	-1.48692	0.00945491
LOC615045	-11.1094	0.000149147
MCOLN2	-2.10346	2.43e-05
MEP1B	-1.58376	0.0131257
MGC138914	-7.52017	6.29e-06
MYO1A	-1.95834	0.0125614
NOD2	-1.49841	2.47e-06
PDX1	-3.50324	0.0142017
PDZD3	-2.39081	0.00622926
PIGR	-1.61185	0.00924523
PLA2G1B	-5.2824	0.0046068
PLA2G4F	-3.41551	0.00759712
PLEKHF1	-1.28216	0.0340364
PNLIP	-8.30119	0.0005231
PYCARD	-1.33573	0.00197838
RFTN1	-1.29776	0.00828624
SLC16A1	-1.31325	0.000589285
SLC16A14	-1.3592	0.0498784
SLC1A4	-1.34124	0.000792782
SLC22A2	-2.68192	7.35e-06
SLC22A7	-1.4834	1.78e-05
SLC24A3	-1.34538	0.0261179
SLC25A45	-1.70914	0.0296602
SLC29A2	-1.7251	0.000922183
SLC37A2	-1.98632	0.000174495
SLC51A	-1.781	0.0257782
SLC5A1	-1.46584	0.00481382
SLC5A8	-2.12672	0.0139406
SLC7A1	-1.25705	0.00618441
SLC7A11	-3.13207	2.04e-05
SLC9A1	-1.48815	0.0088511
SLCO2A1	-1.57505	0.0141217
STEAP2	-1.75692	0.0231392
STK39	-1.69763	0.00153326
SYCN	-6.79174	0.00179787
TGM2	-1.25723	0.0425296
TMC4	-1.65107	0.000987464
TMC7	-1.29191	0.00329006
TMEM79	-2.65019	0.0264687
TMPRSS15	-5.30716	0.00752594
TMPRSS2	-1.76709	5.41e-05
TMPRSS4	-2.08013	0.0315733
TRPC5	-1.94528	1.2e-06
TRPV6	-2.53736	0.010866
TUSC3	-1.26806	0.0137715
UGT8	-1.75039	0.0105224
VDR	-1.97018	0.00969639
VIL1	-2.00634	0.00298014
VIP	-5.51422	9.02e-05
VLDLR	-1.56329	0.0226459
WNT5A	-1.69587	0.00661011

## Sheet: Table S5G
Supplementary file Table S5G. Upregulated DEGs derived from MP2-3 vs PP comparisons associated with the GO function of localisation.
Gene symbol	Fold change	FDR p-value
TPBG	1.25295	0.0305119
CFTR	1.28806	0.00502235
SLC25A30	1.29246	0.042838
SLC17A1	1.31114	0.00339551
MYRIP	1.34269	0.000442052
PRLR	1.36199	0.000253371
ATP6V1B1	1.36629	0.00810821
ABCC11	1.49068	0.000964031
NCS1	1.82731	2.03e-09
SLC13A2	1.92848	4.19e-09
MFSD2A	2.10098	8.01e-05
KCNIP4	2.30414	4.73e-05

## Sheet: Table S5H
Supplementary file Table S5H. Downregulated DEGs derived from MP2-3 vs PP comparisons associated with the GO function of response to stimulus.
Gene symbol	Fold change	FDR p-value
KRT20	-11.4988	0.000231663
GIP	-11.0279	9.8e-05
PNLIPRP2	-10.3057	0.000135612
ADIPOQ	-7.20213	2.04e-05
DPEP1	-6.60039	0.00149131
CELA2A	-6.14357	0.00178986
CHGA	-5.309	0.000169967
PLA2G1B	-5.2824	0.0046068
LYPD8	-5.19978	0.00498146
REG4	-3.82842	0.000561019
IL22RA1	-3.67003	0.0119864
CCDC80	-3.5915	2.3e-09
PDX1	-3.50324	0.0142017
PLA2G4F	-3.41551	0.00759712
NLRP6	-3.16282	0.00593107
SLC7A11	-3.13207	2.04e-05
LOC100139916	-2.76926	0.0107465
TRPV6	-2.53736	0.010866
JCHAIN	-2.12643	2.95e-06
LOC104968478	-2.08622	0.0374838
INHBA	-2.06331	1.69e-06
GUCY2C	-2.06227	3.18e-05
VIL1	-2.00634	0.00298014
gzmA	-1.93723	0.0406417
CUX2	-1.90419	0.000763849
CELA1	-1.88731	0.0244997
TNC	-1.84529	5.16e-07
ASAH2	-1.80333	0.0171434
ADA	-1.79399	0.000119981
CHAC1	-1.77202	0.0368005
STEAP2	-1.75692	0.0231392
AK4	-1.73175	7.12e-06
STK39	-1.69763	0.00153326
WNT5A	-1.69587	0.00661011
GATA5	-1.65201	0.00712123
FRK	-1.63942	0.00221479
PIGR	-1.61185	0.00924523
COL1A1	-1.60368	0.00729811
POU2AF1	-1.58661	0.00275788
COL1A2	-1.58438	0.00459696
CASP1	-1.57901	0.00145768
ASNS	-1.57547	2.43e-05
FOS	-1.57139	0.0228574
IRF4	-1.56302	0.000360304
CTSL	-1.53685	0.0241483
AQP3	-1.53473	0.0137715
IGF1	-1.49874	0.00247805
NOD2	-1.49841	2.47e-06
SRC	-1.49094	0.00206886
SLC9A1	-1.48815	0.0088511
LCN2	-1.48692	0.00945491
RNF125	-1.48414	0.00145768
SLC5A1	-1.46584	0.00481382
HTR1B	-1.45717	0.0197384
FOXA3	-1.44812	0.0112172
CDKN1A	-1.43053	0.000166963
CREB3L1	-1.41843	0.00694641
COL3A1	-1.41552	0.000219279
ARNTL	-1.40549	0.000181059
NFATC4	-1.40086	0.000810289
GCLC	-1.39887	0.00234135
RASAL1	-1.39435	0.0490351
MST1R	-1.38039	0.0106504
TGFB3	-1.3754	0.00925231
DERL3	-1.37472	0.0384977
PYCR1	-1.37025	0.0493701
ITGB4	-1.35977	0.0353668
MANF	-1.35451	0.0376616
ANKH	-1.35324	0.000249448
PPARGC1B	-1.35226	0.00592163
PYCARD	-1.33573	0.00197838
HYOU1	-1.32627	0.0130136
ADAMTS12	-1.3235	0.000276631
XBP1	-1.30425	0.00593107
RFTN1	-1.29776	0.00828624
RIPK3	-1.29749	0.020686
VEGFC	-1.29681	0.000137903
AFF3	-1.29245	0.0274676
LOX	-1.2915	0.0123128
COL5A2	-1.28709	0.000231663
PRKCD	-1.28424	0.00328323
DNAJB5	-1.27142	0.042322
IRAK3	-1.2676	0.00264548
LEAP2	-1.26691	0.00267184
AHSG	-1.25844	0.0130136
PLOD2	-1.25769	0.000787948
TGM2	-1.25723	0.0425296
SARM1	-1.256	0.0102079
GNAI1	-1.25517	0.0186584
CCND2	-1.25388	0.0349401
NLRP1	-1.25323	0.0169686

## Sheet: Table S5I
Supplementary file Table S5I. Upregulated DEGs derived from MP2-3 vs PP comparisons associated with the GO function of response to stimulus.
Gene symbol	Fold change	FDR p-value
DLEC1	1.26068	0.025519
PDGFD	1.27094	0.00681936
PER1	1.27759	0.0125628
CFTR	1.28806	0.00502235
CYP1A2	1.30611	0.0027251
FGF1	1.30687	0.0048266
PDK4	1.30974	0.0393082
TNFSF9	1.32569	0.00344018
ARG1	1.32916	0.00240229
PRLR	1.36199	0.000253371
SP5	1.36641	5.42e-06
FER1L6	1.39106	0.0414102
LTF	1.41075	0.0314524
VNN1	1.41968	0.0153469
IGFBP2	1.47686	8.68e-07
SPP1	1.4938	0.0369475
CD70	1.53442	0.0208016
CDC42EP5	1.57778	0.00394371
SOD3	1.84941	5.4e-05
SLC13A2	1.92848	4.19e-09
MFSD2A	2.10098	8.01e-05

## Sheet: Table S5J
Supplementary file Table S5J. DEGs derived from MP2-3 vs PP comparison associated with GO function of transport
Gene symbol	Fold change	FDR p-value
LOC615045	-11.1094	0.000149147
CEL	-8.3304	0.000282513
PNLIP	-8.30119	0.0005231
MGC138914	-7.52017	6.29e-06
SYCN	-6.79174	0.00179787
VIP	-5.51422	9.02e-05
CHGA	-5.309	0.000169967
TMPRSS15	-5.30716	0.00752594
PLA2G1B	-5.2824	0.0046068
CDX2	-4.21741	0.0068293
PDX1	-3.50324	0.0142017
ATP6V1C2	-3.42324	0.00190301
PLA2G4F	-3.41551	0.00759712
SLC7A11	-3.13207	2.04e-05
SLC22A2	-2.68192	7.35e-06
TMEM79	-2.65019	0.0264687
CA9	-2.6377	0.000285601
FABP2	-2.62347	0.0310508
TRPV6	-2.53736	0.010866
PDZD3	-2.39081	0.00622926
SLC5A8	-2.12672	0.0139406
MCOLN2	-2.10346	2.43e-05
TMPRSS4	-2.08013	0.0315733
SLC3A1	-2.07391	0.0494782
INHBA	-2.06331	1.69e-06
VIL1	-2.00634	0.00298014
SLC37A2	-1.98632	0.000174495
VDR	-1.97018	0.00969639
TRPC5	-1.94528	1.2e-06
HBB	-1.93726	0.0359778
IGF2BP3	-1.89513	4.01e-07
ADA	-1.79399	0.000119981
SLC51A	-1.781	0.0257782
TMPRSS2	-1.76709	5.41e-05
STEAP2	-1.75692	0.0231392
KCNT2	-1.74804	8.55e-05
AP1M2	-1.73944	2.36e-05
SLC29A2	-1.7251	0.000922183
SLC25A45	-1.70914	0.0296602
STK39	-1.69763	0.00153326
CLDN4	-1.69157	0.00477708
TMC4	-1.65107	0.000987464
PIGR	-1.61185	0.00924523
COL1A1	-1.60368	0.00729811
MEP1B	-1.58376	0.0131257
CASP1	-1.57901	0.00145768
SLCO2A1	-1.57505	0.0141217
IGF2BP2	-1.57227	0.0223213
VLDLR	-1.56329	0.0226459
CTSL	-1.53685	0.0241483
AQP3	-1.53473	0.0137715
NOD2	-1.49841	2.47e-06
SLC9A1	-1.48815	0.0088511
SLC22A7	-1.4834	1.78e-05
SLC5A1	-1.46584	0.00481382
HTR1B	-1.45717	0.0197384
HPX	-1.44513	0.00407569
CDKN1A	-1.43053	0.000166963
SLC16A14	-1.3592	0.0498784
ANKH	-1.35324	0.000249448
SLC24A3	-1.34538	0.0261179
SLC1A4	-1.34124	0.000792782
PYCARD	-1.33573	0.00197838
HYOU1	-1.32627	0.0130136
SLC16A1	-1.31325	0.000589285
TMC7	-1.29191	0.00329006
CDH17	-1.28577	0.0231392
TUSC3	-1.26806	0.0137715
TGM2	-1.25723	0.0425296
SLC7A1	-1.25705	0.00618441
CFTR	1.28806	0.00502235
SLC25A30	1.29246	0.042838
SLC17A1	1.31114	0.00339551
MYRIP	1.34269	0.000442052
PRLR	1.36199	0.000253371
ATP6V1B1	1.36629	0.00810821
ABCC11	1.49068	0.000964031
NCS1	1.82731	2.03e-09
SLC13A2	1.92848	4.19e-09
MFSD2A	2.10098	8.01e-05
KCNIP4	2.30414	4.73e-05
