# Supplementary material for: Hepatic Global Transcriptomic Profiles of Holstein Cows According to Parity Reveal Age-Related Changes in Early Lactation
Source: Int J Mol Sci. 2023 Jun 8;24(12):9906. doi: 10.3390/ijms24129906 (PMC10298156; doi:10.3390/ijms24129906)
Supplement: Supplementary file 1 [file ijms-24-09906-s001.zip › Table S6.xlsx]

## Sheet: Table S6A
Supplementary file Table S6A. Differentially expressed genes between MP4-7 (n=40) and MP2-3 (n=87).
Gene symbol	Log₂ fold change	Fold change	P-value	FDR p-value	Gene name
HSPA6	2.56777	5.9289	2.19701e-22	3.74524e-18	heat shock protein family A
ATP6V1C2	3.50105	11.3219	3.9487e-17	3.36567e-13	ATPase H+ transporting V1 subunit C2
FBXW5	0.424693	1.34229	1.4317e-16	8.13537e-13	F-box and WD repeat domain containing 5
IGF2BP3	-1.085	-2.12138	8.55093e-13	3.64419e-09	insulin like growth factor 2 mRNA binding protein 3
SLCO4A1	1.87867	3.67736	8.68854e-12	2.96227e-08	solute carrier organic anion transporter family member 4A1
SLC5A8	2.03048	4.08542	3.7738e-11	1.0722e-07	solute carrier family 5 member 8
TRAT1	0.730646	1.65938	8.11425e-11	1.97605e-07	T cell receptor associated transmembrane adaptor 1
PTX3	1.55476	2.93785	2.13925e-08	4.55847e-05	pentraxin 3
HIST1H2AK	3.91038	15.0363	6.49661e-08	0.000123053	H2A clustered histone 18
RPL3L	0.821948	1.76779	7.3865e-08	0.000125918	ribosomal protein L3 like
BHLHA15	0.8745	1.83337	1.41171e-07	0.000206648	basic helix-loop-helix family member a15
LOC618565	0.920917	1.89332	1.45467e-07	0.000206648	natural killer cells antigen CD94
TBATA	1.53581	2.89951	1.87777e-07	0.000246234	thymus, brain and testes associated
CDKN2A	0.853969	1.80747	3.59991e-07	0.000438341	cyclin dependent kinase inhibitor 2A
CYP4A22	1.28502	2.43686	5.38904e-07	0.000612447	cytochrome P450, family 4, subfamily A, polypeptide 22
HOPX	0.960415	1.94587	6.20724e-07	0.000661343	HOP homeobox
BCL6	0.704737	1.62985	8.08634e-07	0.000810869	BCL6 transcription repressor
SLC13A5	1.38014	2.60294	1.68902e-06	0.00149073	solute carrier family 13 member 5
LOC112446784	0.510228	1.42428	1.75429e-06	0.00149073	proline-rich protein 2-like
FCRL6	1.49335	2.81542	1.79208e-06	0.00149073	Fc receptor like 6
IFI16	0.482847	1.3975	1.83642e-06	0.00149073	interferon gamma inducible protein 16
S100A1	0.727442	1.6557	2.32077e-06	0.00179828	S100 calcium binding protein A1
MYOM1	0.782342	1.71992	2.79756e-06	0.00207348	myomesin 1
AEN	0.506395	1.4205	4.33586e-06	0.00307972	apoptosis enhancing nuclease
DNAAF3	-0.726071	-1.65413	5.03009e-06	0.00342992	dynein axonemal assembly factor 3
CCL24	1.48108	2.79158	5.24494e-06	0.00343886	C-C motif chemokine ligand 24
ZFAND2A	0.739341	1.66941	7.06086e-06	0.00445802	zinc finger AN1-type containing 2A
AGER	-1.00672	-2.00934	8.41284e-06	0.00512191	advanced glycosylation end-product specific receptor
NFATC4	-0.486562	-1.4011	1.00015e-05	0.00568318	nuclear factor of activated T cells 4
SPIDR	0.883224	1.84449	1.20251e-05	0.00640599	scaffold protein involved in DNA repair
STEAP4	0.873707	1.83236	1.36929e-05	0.00707343	STEAP4 metalloreductase
FAM101A	0.731938	1.66087	1.63851e-05	0.0079805	refilin A
CHAC1	1.11178	2.16112	1.83953e-05	0.00847527	ChaC glutathione specific gamma-glutamylcyclotransferase 1
ANXA8L1	-1.47549	-2.78079	2.37383e-05	0.00989934	annexin A8-like 1
NOD1	0.440294	1.35688	2.38091e-05	0.00989934	nucleotide binding oligomerization domain containing 1
TMEM132B	0.689951	1.61323	2.61723e-05	0.0106228	transmembrane protein 132B
HSPH1	0.546613	1.46065	3.57482e-05	0.0124199	heat shock protein family H
HSPA1A	0.518826	1.43279	3.64285e-05	0.0124199	heat shock protein family A
SRM	0.423863	1.34151	3.82465e-05	0.0127841	spermidine synthase
TARP	0.837554	1.78702	3.99851e-05	0.0131082	TCR gamma alternate reading frame protein
RAB20	0.527399	1.44133	4.44208e-05	0.0141718	RAB20, member RAS oncogene family
LOC100141266	0.429685	1.34694	4.48922e-05	0.0141718	tubulin alpha-1C chain-like
ATF3	0.478534	1.39333	4.74179e-05	0.0142115	activating transcription factor 3
RFX2	0.380988	1.30223	4.86219e-05	0.0142115	regulatory factor X2
MICAL2	0.713347	1.6396	4.91863e-05	0.0142115	microtubule associated monooxygenase, calponin and LIM domain containing 2
DNAJB1	0.375605	1.29738	5.22904e-05	0.014613	DnaJ heat shock protein family
KRBA2	0.335624	1.26192	5.42068e-05	0.0146677	KRAB-A domain containing 2
LOC104975830	-1.7535	-3.37177	5.79153e-05	0.015411	zymogen granule protein 16 homolog B-like
FKBP5	0.633892	1.55175	5.9666e-05	0.015411	FKBP prolyl isomerase 5
RELL1	0.361548	1.2848	6.69939e-05	0.0168861	RELT like 1
ATP6V0D2	1.16464	2.24177	7.52552e-05	0.0178177	ATPase H+ transporting V0 subunit d2
SMAP2	0.324462	1.2522	7.83758e-05	0.0183024	small ArfGAP2
CASP4	0.332778	1.25944	7.99436e-05	0.0184162	caspase 4, apoptosis-related cysteine peptidase
PLCXD1	0.559091	1.47334	8.15451e-05	0.0185347	phosphatidylinositol-specific phospholipase C, X domain containing 1
CD247	0.387922	1.30851	8.8622e-05	0.0198782	CD247 molecule
DNER	-1.43428	-2.70248	0.000103061	0.0220348	delta/notch like EGF repeat containing
MEGF6	-0.329474	-1.25656	0.000103407	0.0220348	multiple EGF like domains 6
SLC15A1	-0.727492	-1.65576	0.00010677	0.0224705	solute carrier family 15 member 1
C18H19orf48	0.428196	1.34555	0.000110693	0.0227346	chromosome 18 C19orf48 homolog
LOC100847223	1.09876	2.14171	0.00011444	0.0232245	uncharacterized LOC100847223
UAP1	0.329243	1.25635	0.000116203	0.0233049	UDP-N-acetylglucosamine pyrophosphorylase 1
ZFPM1	-0.342887	-1.26829	0.000120882	0.0238766	zinc finger protein, FOG family member 1
LGR5	-0.421283	-1.33912	0.000121855	0.0238766	leucine rich repeat containing G protein-coupled receptor 5
MCOLN2	-0.765326	-1.69975	0.000125793	0.024368	mucolipin TRP cation channel 2
NKD1	-0.397411	-1.31714	0.000161013	0.0298347	NKD inhibitor of WNT signaling pathway 1
CCNL1	0.327358	1.25471	0.000168773	0.0309362	cyclin L1
WFDC2	-1.32986	-2.51378	0.000196764	0.0342269	WAP four-disulfide core domain 2
CCL8	1.13062	2.18952	0.000220046	0.0371398	chemokine
DLK1	0.919281	1.89117	0.000256944	0.0416453	delta like non-canonical Notch ligand 1
SOCS3	0.753189	1.68551	0.000261682	0.0416453	suppressor of cytokine signaling 3
CPNE8	0.342918	1.26832	0.000269928	0.0417405	copine 8
MECOM	0.372364	1.29447	0.000271357	0.0417405	MDS1 and EVI1 complex locus
TAGLN3	1.47974	2.78898	0.000282117	0.0417405	transgelin 3
FAM19A4	-0.587524	-1.50267	0.000282288	0.0417405	TAFA chemokine like family member 4
CCL5	0.381793	1.30296	0.000293331	0.0417405	C-C motif chemokine ligand 5
LGALS2	-0.822377	-1.76832	0.000295563	0.0417405	galectin 2
LBP	0.769652	1.70486	0.000310274	0.043002	lipopolysaccharide binding protein
UCHL1	0.401367	1.32076	0.000322612	0.0439965	ubiquitin C-terminal hydrolase L1
CHRM1	1.131	2.19011	0.000343296	0.0458538	cholinergic receptor muscarinic 1
LOC615514	0.689292	1.61249	0.000386278	0.0484634	glutathione S-transferase mu 1-like
GNMT	0.664555	1.58508	0.000427029	0.0498001	glycine N-methyltransferase
AKR1B10	1.40764	2.65302	0.000433964	0.049985	aldo-keto reductase family 1 member B10

## Sheet: Table S6B
Supplementary file Table S6B. Top 20 differentially expressed hepatic genes upregulated in MP4-7 cows (n= 40) compared with the MP2-3 cows (n = 87) as ranked by the P values.
Gene symbol	Fold change	P*	Name
HSPA6	5.9289	3.74524e-18	heat shock protein family A (Hsp70) member 6
ATP6V1C2	11.3219	3.36567e-13	ATPase H+ transporting V1 subunit C2
FBXW5	1.34229	8.13537e-13	F-box and WD repeat domain containing 5
SLCO4A1	3.67736	2.96227e-08	solute carrier organic anion transporter family
SLC5A8	4.08542	1.0722e-07	solute carrier family 5 member 8
TRAT1	1.65938	1.97605e-07	T cell receptor associated transmembrane adaptor 1
PTX3	2.93785	4.55847e-05	pentraxin 3
HIST1H2AK	15.0363	0.000123053	H2A clustered histone 18
RPL3L	1.76779	0.000125918	ribosomal protein L3 like
LOC618565	1.89332	0.000206648	natural killer cells antigen CD94
BHLHA15	1.83337	0.000206648	basic helix-loop-helix family member a15
TBATA	2.89951	0.000246234	thymus, brain and testes associated
CDKN2A	1.80747	0.000438341	cyclin dependent kinase inhibitor 2A
CYP4A22	2.43686	0.000612447	cytochrome P450, family 4, subfamily A, polypeptide
HOPX	1.94587	0.000661343	HOP homeobox
BCL6	1.62985	0.000810869	B cell CLL/lymphoma 6
FCRL6	2.81542	0.00149073	Fc receptor like 6
SLC13A5	2.60294	0.00149073	solute carrier family 13 member 5
LOC112446784	1.42428	0.00149073	proline-rich protein 2-like
IFI16	1.3975	0.00149073	interferon gamma inducible protein 16
* Adjusted with Benjamini-Hochberg method.

## Sheet: Table S6C
Supplementary file Table S6C. Differentially expressed hepatic genes downregulated in MP4-7 cows (n = 40) compared with the MP2-3 cows (n = 87) as ranked by the P values.
Gene symbol	Fold change	P*	Name
IGF2BP3	-2.12138	3.64419e-09	insulin like growth factor 2 mRNA binding protein
DNAAF3	-1.65413	0.00342992	dynein axonemal assembly factor 3
AGER	-2.00934	0.00512191	advanced glycosylation end-product specific
NFATC4	-1.4011	0.00568318	nuclear factor of activated T cells 4
ANXA8L1	-2.78079	0.00989934	annexin A8-like 1
LOC104975830	-3.37177	0.015411	zymogen granule protein 16 homolog B-like
MEGF6	-1.25656	0.0220348	multiple EGF like domains 6
DNER	-2.70248	0.0220348	delta/notch like EGF repeat containing
SLC15A1	-1.65576	0.0224705	solute carrier family 15 member 1
ZFPM1	-1.26829	0.0238766	zinc finger protein, FOG family member 1
LGR5	-1.33912	0.0238766	leucine rich repeat containing G protein-coupled
MCOLN2	-1.69975	0.024368	mucolipin 2
NKD1	-1.31714	0.0298347	naked cuticle homolog 1
WFDC2	-2.51378	0.0342269	WAP four-disulfide core domain 2
FAM19A4	-1.50267	0.0417405	family with sequence similarity 19 member A4, C-C
LGALS2	-1.76832	0.0417405	galectin 2
* Adjusted with Benjamini-Hochberg method.
