# Supplementary material for: Hepatic Global Transcriptomic Profiles of Holstein Cows According to Parity Reveal Age-Related Changes in Early Lactation
Source: Int J Mol Sci. 2023 Jun 8;24(12):9906. doi: 10.3390/ijms24129906 (PMC10298156; doi:10.3390/ijms24129906)
Supplement: Supplementary file 1 [file ijms-24-09906-s001.zip › Table S7.xlsx]

## Sheet: Table S7A
Supplementary file Table S7A. Top 20 GO functions associated with the upregulated DEGs between MP4-7 and MP2-3 cows
Functions	Enrichment Score	Enrichment p-value	Associated DEGs
protein folding chaperone	11.0283	1.62352e-05	4
regulation of response to external stimulus	9.22639	9.84074e-05	9
ATP-dependent protein folding chaperone	8.4999	0.000203489	3
regulation of defense response	8.22323	0.000268347	7
regulation of response to stress	8.17077	0.000282799	10
negative regulation by host of viral process	8.10735	0.000301316	2
positive regulation of response to external stimulus	8.03786	0.000323001	6
regulation of inflammatory response	7.82995	0.000397644	5
positive regulation of defense response	7.60018	0.000500361	5
cellular response to stimulus	7.55955	0.000521112	13
detection of external biotic stimulus	7.3417	0.000647948	2
CCR chemokine receptor binding	7.04822	0.000868958	2
detection of biotic stimulus	6.91657	0.000991226	2
positive regulation of immune system process	6.83985	0.00107026	7
regulation of response to stimulus	6.59951	0.00136104	16
positive regulation of response to stimulus	6.52218	0.00147046	11
endoplasmic reticulum unfolded protein response	6.36636	0.0017184	2
negative regulation of Notch signaling pathway	6.27293	0.00188669	2
positive regulation of inflammatory response	6.14845	0.0021368	3
positive regulation of leukocyte migration	6.11583	0.00220765	3

## Sheet: Table S7B
Supplementary file Table S7B. Top 20 GO functions associated with the downregulated DEGs between MP4-7 and MP2-3 cows
function	Enrichment Score	Enrichment p-value	Number of DEGs
regulation of chemokine production	11.2006	1.36655e-05	3
positive regulation of monocyte chemotactic protein-1 production	10.7459	2.15328e-05	2
regulation of monocyte chemotactic protein-1 production	9.76755	5.72808e-05	2
positive regulation of cytokine production	9.64996	6.44279e-05	4
positive regulation of gene expression	8.93023	0.000132328	5
regulation of cytokine production	8.07172	0.000312247	4
regulation of Wnt signaling pathway	8.06471	0.000314443	3
positive regulation of chemokine production	7.37976	0.000623751	2
positive regulation of synaptic transmission	7.37976	0.000623751	2
regulation of binding	7.36405	0.000633626	3
positive regulation of tumor necrosis factor production	7.02889	0.000885916	2
negative regulation of protein binding	7.02889	0.000885916	2
muscle cell development	6.93485	0.000973273	2
positive regulation of tumor necrosis factor superfamily cytokine production	6.93485	0.000973273	2
positive regulation of response to stimulus	6.37263	0.00170766	5
positive regulation of Wnt signaling pathway	6.3119	0.00181458	2
negative regulation of Wnt signaling pathway	6.16249	0.00210699	2
sugar mediated signaling pathway	6.13673	0.00216198	1
glucose mediated signaling pathway	6.13673	0.00216198	1
regulation of dendritic cell differentiation	6.13673	0.00216198	1

## Sheet: Table S7C
Supplementary file Table S7C. DEGs between MP4-7 and MP2-3 cows associated with the GO function of transport
Gene symbol	Fold change	P-value	FDR p-value
IGF2BP3	-2.12138	8.55e-13	3.64e-09
AGER	-2.00934	8.41e-06	0.00512192
MCOLN2	-1.69975	0.000125793	0.024368
SLC15A1	-1.65576	0.00010677	0.0224705
HSPA1A	1.43279	3.64e-05	0.0124199
LBP	1.70486	0.000310274	0.043002
STEAP4	1.83236	1.37e-05	0.00707343
BHLHA15	1.83337	1.41e-07	0.000206648
CCL8	2.18952	0.000220046	0.0371398
CHRM1	2.19011	0.000343296	0.0458538
ATP6V0D2	2.24177	7.53e-05	0.0178177
SLC13A5	2.60294	1.69e-06	0.00149073
SLCO4A1	3.67736	8.69e-12	2.96e-08
SLC5A8	4.08542	3.77e-11	1.07e-07
ATP6V1C2	11.3219	3.95e-17	3.37e-13
