# Supplementary material for: Hepatic Global Transcriptomic Profiles of Holstein Cows According to Parity Reveal Age-Related Changes in Early Lactation
Source: Int J Mol Sci. 2023 Jun 8;24(12):9906. doi: 10.3390/ijms24129906 (PMC10298156; doi:10.3390/ijms24129906)
Supplement: Supplementary file 1 [file ijms-24-09906-s001.zip › Table S8.xlsx]

## Sheet: Table S8A
Supplementary file Table S8A. Differentially expressed genes associated with primary metabolic process between the MP4-7 and PP cows.
Gene symbol	Log2 fold change	Fold change	P-value	FDR p-value
SI	-3.76068	-13.5543	1.03714e-05	0.000718004
LOC615045	-3.74519	-13.4096	1.61766e-05	0.000986398
LOC509761	-3.72556	-13.2284	1.04854e-05	0.000723182
DPEP1	-3.52063	-11.4767	1.13271e-05	0.000754811
CEL	-3.3014	-9.85872	3.37902e-05	0.00173025
PNLIPRP2	-3.21835	-9.3072	5.47474e-05	0.00233373
TMPRSS15	-3.13626	-8.79242	0.00014384	0.00481246
CELA2A	-2.99979	-7.99881	0.000144802	0.00482193
PDX1	-2.92328	-7.58571	5.50285e-05	0.0023403
PLA2G1B	-2.75518	-6.75137	0.000397817	0.0100353
CLCA1	-2.66582	-6.34587	2.53261e-05	0.00138803
LOC112441463	-2.37175	-5.1757	0.000414012	0.0103447
TRIM40	-2.35669	-5.12196	0.00158143	0.0266721
PLA2G4F	-2.28098	-4.86009	0.000115455	0.00410816
LOC540321	-2.16125	-4.47303	0.000145251	0.00482754
CPA1	-2.10887	-4.31353	0.00156684	0.0265754
NLRP6	-2.10501	-4.30202	6.18133e-05	0.00254651
GDPD2	-2.05323	-4.15033	0.00144159	0.0251629
AFP	-1.88189	-3.68557	5.74253e-07	8.26161e-05
ADIPOQ	-1.85847	-3.62623	0.00152227	0.0261498
SLC3A1	-1.68739	-3.22073	8.03365e-05	0.00307567
RHBDL2	-1.43542	-2.70461	0.00027605	0.00776101
PLB1	-1.42041	-2.67661	0.00032	0.00860994
ROS1	-1.33101	-2.51578	1.14316e-05	0.000757242
LCT	-1.2062	-2.30729	0.000400644	0.0100791
STYK1	-1.19977	-2.29703	0.000849857	0.0171812
TMPRSS4	-1.19235	-2.28524	0.00257748	0.0376103
NKX2-3	-1.15468	-2.22635	0.000670307	0.0144879
SULT1E1	-1.13808	-2.20087	5.69029e-06	0.000463658
ENPP3	-1.10792	-2.15535	1.56196e-06	0.000182606
CUBN	-1.06911	-2.09814	0.00232212	0.0349934
TOX3	-1.066	-2.09362	0.000109251	0.00392943
INHBA	-1.03507	-2.04922	2.52332e-07	4.35697e-05
GUCY2C	-1.00501	-2.00695	9.16409e-06	0.000669669
VDR	-0.983904	-1.97781	0.00171116	0.02816
WNT5A	-0.981011	-1.97385	3.12824e-05	0.00163655
NFATC4	-0.972875	-1.96275	2.23387e-14	3.16436e-11
FUT1	-0.959335	-1.94441	7.01041e-06	0.000540153
TRIM36	-0.926897	-1.90118	4.75665e-05	0.00213059
ASAH2	-0.91724	-1.8885	0.00154652	0.0264431
GCNT3	-0.900155	-1.86627	0.00251952	0.0369402
MEP1B	-0.893589	-1.85779	4.48751e-05	0.00204548
EFEMP1	-0.886783	-1.84905	0.000667317	0.014465
RNF186	-0.881675	-1.84251	0.000184659	0.00573438
FRK	-0.843501	-1.7944	2.57175e-05	0.00140531
ADA	-0.801562	-1.74299	3.90974e-05	0.00190471
GAL3ST1	-0.790079	-1.72917	1.873e-08	4.85793e-06
COL3A1	-0.784114	-1.72203	6.9202e-11	3.35356e-08
CHI3L1	-0.774599	-1.71071	0.0025495	0.0372908
FADS1	-0.769002	-1.70409	4.00924e-05	0.00193736
EXTL1	-0.755013	-1.68765	9.71205e-09	2.70981e-06
KL	-0.72978	-1.65839	0.00250623	0.0368333
LTC4S	-0.728884	-1.65736	0.0026007	0.0378405
OTOG	-0.726115	-1.65418	2.72833e-05	0.00146479
EAF2	-0.716051	-1.64268	0.0016934	0.0279179
CASP1	-0.69453	-1.61836	0.000108953	0.00392635
ADAMTS12	-0.673125	-1.59452	1.20867e-11	7.7817e-09
SRC	-0.663669	-1.58411	3.80488e-05	0.00187345
PSPH	-0.663329	-1.58373	0.00162332	0.0271758
MMP11	-0.641491	-1.55994	3.95757e-05	0.00191786
NOD2	-0.636793	-1.55487	2.21754e-08	5.51838e-06
NYNRIN	-0.635552	-1.55353	3.58997e-08	7.96498e-06
PRODH2	-0.59083	-1.50611	0.00027573	0.00776101
AK4	-0.578602	-1.4934	0.000318334	0.00858291
ABO	-0.571814	-1.48639	0.00085785	0.0172426
NPY1R	-0.569952	-1.48447	0.00284159	0.0400673
UCK2	-0.558731	-1.47297	0.00333313	0.0442216
TNK1	-0.540618	-1.4546	0.00332815	0.044195
CD109	-0.539143	-1.45311	0.003111	0.0422798
ME1	-0.538458	-1.45242	0.000714007	0.0151132
PPP1R3B	-0.537431	-1.45139	3.93281e-05	0.00191089
LOX	-0.536223	-1.45017	9.55374e-06	0.000677596
IRF4	-0.533834	-1.44777	0.000822793	0.0168166
TNXB	-0.533735	-1.44767	0.000852223	0.0171891
PPP1R3C	-0.530176	-1.4441	0.00114286	0.0212798
ADAM12	-0.523363	-1.4373	5.95016e-05	0.00248541
ASNS	-0.518818	-1.43278	0.000208972	0.00627769
LIPE	-0.518266	-1.43223	0.0030763	0.0419939
OTOGL	-0.516973	-1.43095	2.16826e-05	0.00122755
PLAT	-0.504743	-1.41887	3.56899e-06	0.000328711
GP1BA	-0.486161	-1.40071	0.000851196	0.0171872
TGM2	-0.480693	-1.39541	0.000161559	0.00519216
SARM1	-0.479748	-1.3945	6.20937e-06	0.000490648
GCLC	-0.479583	-1.39434	0.000431823	0.0105745
PLCH1	-0.476671	-1.39153	9.46763e-06	0.000677596
EGFLAM	-0.475679	-1.39057	1.10404e-05	0.000750215
INPP1	-0.474529	-1.38946	3.34482e-08	7.60431e-06
FMO2	-0.472113	-1.38714	6.76597e-05	0.0027086
ADAM19	-0.464623	-1.37996	1.47131e-05	0.000912262
PPARGC1B	-0.454365	-1.37018	0.000584572	0.0131303
GLUL	-0.454147	-1.36997	1.38589e-06	0.000167903
ASB2	-0.44235	-1.35882	0.00136247	0.024148
RNF112	-0.439763	-1.35638	0.00203757	0.0318793
RIPK3	-0.41426	-1.33262	0.00155351	0.0264888
FKBP10	-0.41129	-1.32987	0.000177473	0.00555811
MMP2	-0.403108	-1.32235	6.21293e-05	0.00254813
FLT3	-0.40194	-1.32128	0.000656243	0.0143184
UGGT2	-0.398032	-1.31771	0.00102551	0.0196307
ADAMTS15	-0.386721	-1.30742	0.00288625	0.0404185
SLC27A4	-0.374599	-1.29648	4.9035e-05	0.00217162
PLOD2	-0.362192	-1.28538	2.63956e-05	0.00143385
GPAT3	-0.362116	-1.28531	0.00126752	0.0230191
P2RX7	-0.361876	-1.2851	0.000247636	0.00721552
ADCK1	-0.353831	-1.27795	0.00378366	0.0483526
PLD4	-0.348553	-1.27328	0.000235214	0.00694145
ATP13A2	-0.347656	-1.27249	0.000295786	0.00811759
MAPK6	-0.339667	-1.26546	1.12549e-05	0.000753669
TUSC3	-0.339258	-1.26511	0.00286333	0.0402919
RNF144B	-0.336125	-1.26236	0.000203791	0.00617238
PYCARD	-0.335131	-1.26149	0.00386258	0.0488526
TCEA2	-0.334086	-1.26058	0.000491706	0.0114908
ONECUT1	-0.333031	-1.25966	0.0017515	0.028685
ELOVL6	-0.332578	-1.25926	0.00335685	0.0444083
LOXL2	-0.328846	-1.25601	0.000334173	0.00887517
SERPINH1	-0.326481	-1.25395	6.61675e-05	0.00267127
ADAMTS2	-0.326299	-1.25379	2.63753e-05	0.00143385
ENPP6	-0.325152	-1.2528	4.08198e-05	0.00193736
NBDY	-0.324685	-1.25239	9.08132e-10	3.71628e-07
CHMP4A	-0.323793	-1.25162	0.000300171	0.0081965
PRKCD	-0.323484	-1.25135	0.00192593	0.030506
HECTD2	-0.322552	-1.25054	0.00301153	0.041417
SHMT2	0.324781	1.25247	0.00177256	0.028912
LOC515551	0.324912	1.25259	0.000375996	0.00958714
GGT5	0.325368	1.25298	0.00210186	0.0323627
PC	0.344132	1.26939	0.00251065	0.0368436
ECE2	0.344793	1.26997	4.49124e-07	6.9501e-05
ELL2	0.344833	1.27	0.00116664	0.0216569
CYP1A2	0.347364	1.27223	0.00154243	0.0263975
FBXL14	0.356959	1.28072	0.00166327	0.0275353
CCND1	0.358923	1.28247	0.00325929	0.0436826
INSIG1	0.361633	1.28488	0.0026053	0.0378662
METTL1	0.366997	1.28967	3.55039e-05	0.00178635
PIP4P2	0.377976	1.29952	5.11815e-06	0.000426474
ACACA	0.379408	1.30081	0.000368528	0.00950481
MKNK1	0.380087	1.30142	6.96408e-06	0.000538838
TYMS	0.402571	1.32186	0.000102409	0.003727
TDH	0.404209	1.32336	0.00137866	0.0243413
GGT1	0.404632	1.32375	7.34689e-06	0.000556535
HAL	0.405386	1.32444	0.00150145	0.025913
SOX9	0.409213	1.32796	0.00334126	0.0442976
PMVK	0.411246	1.32983	1.57366e-07	2.89789e-05
ASPG	0.418481	1.33652	0.00127975	0.0231554
POLE	0.427975	1.34534	2.95575e-05	0.00156152
ITPKA	0.448134	1.36427	8.39327e-05	0.00318029
ATF3	0.449187	1.36527	0.00101698	0.0195284
CFTR	0.452401	1.36832	3.30813e-05	0.00171603
NEK11	0.454208	1.37003	6.26799e-05	0.00255365
PRLR	0.457114	1.37279	2.34111e-05	0.00130641
DUSP3	0.465663	1.38095	8.2719e-14	1.01551e-10
ARG2	0.468997	1.38415	0.000142711	0.00479894
TCEA3	0.476127	1.391	4.04713e-05	0.00193736
AGBL2	0.48222	1.39689	3.81527e-06	0.00033778
SIK1	0.493953	1.4083	2.99133e-05	0.00156938
ZDHHC8	0.505592	1.41971	0.000449357	0.0108737
AEN	0.514452	1.42845	6.03675e-05	0.00249253
EREG	0.531737	1.44567	2.53161e-07	4.35697e-05
ATP6V1B1	0.534976	1.44892	0.000129274	0.00449042
HDC	0.536835	1.45079	0.000734166	0.0154239
LTF	0.539006	1.45297	0.00323033	0.0434584
NOCT	0.541363	1.45535	0.00249528	0.0367604
AMDHD1	0.549591	1.46367	2.50403e-06	0.000254136
TGFB2	0.585055	1.5001	5.03581e-05	0.00220616
EFR3B	0.621012	1.53795	0.000187951	0.00579752
NUDT16	0.634161	1.55203	4.20423e-10	1.84335e-07
IL1R2	0.637066	1.55516	3.3918e-05	0.00173025
CDKN3	0.640887	1.55929	0.000899932	0.0178903
BARX2	0.640903	1.5593	3.07484e-11	1.76947e-08
UCHL1	0.648954	1.56803	7.49639e-07	0.000102256
HAMP	0.664829	1.58538	4.55719e-05	0.00207212
FBXW5	0.676928	1.59873	9.39212e-30	8.6478e-26
CYP11A1	0.692288	1.61584	0.000335683	0.00887517
LOC617313	0.749016	1.68065	0.00112568	0.0210665
DUSP26	0.751283	1.68329	1.39999e-06	0.000168502
ANGPTL4	0.796867	1.73732	0.000169178	0.00536485
CDK1	0.840362	1.7905	0.000942097	0.0185541
BIRC5	0.897119	1.86234	0.00093456	0.018426
GZMK	0.943398	1.92305	8.68045e-07	0.000115834
PBK	0.968375	1.95664	0.000839648	0.0170475
NEK2	0.991331	1.98802	0.000748538	0.0156285
ADAMTS19	1.25412	2.38522	1.94012e-05	0.00114879
PRSS1	1.84235	3.58594	0.0011995	0.0221109
FBP2	2.36455	5.14993	1.28877e-09	4.65347e-07

## Sheet: Table S8B
Supplementary file Table S8B. Differentially expressed genes associated with metabolic pathway between the MP4-7 and PP cows.
Gene symbol	Log2 fold change	Fold change	P-value	FDR p-value
FBP2	2.36455	5.14993	1.28877e-09	4.65347e-07
AKR1B10	2.13263	4.38517	4.47132e-06	0.000379444
ATP6V1C2	1.7257	3.30739	0.000302203	0.00822018
GPX3	1.52222	2.87233	0.000254258	0.00732666
MGC127133	1.15969	2.2341	0.0015986	0.0268552
CYP4A22	0.885557	1.84748	0.00307856	0.0419939
INMT	0.717613	1.64446	0.00315139	0.0426713
CYP11A1	0.692288	1.61584	0.000335683	0.00887517
ACMSD	0.648961	1.56804	7.12595e-07	9.86649e-05
NUDT16	0.634161	1.55203	4.20423e-10	1.84335e-07
GSTM2	0.633431	1.55125	0.000667676	0.014465
ATP6V0A4	0.591498	1.50681	2.05781e-05	0.00119302
GGT7	0.570469	1.48501	0.00182584	0.0295197
AMDHD1	0.549591	1.46367	2.50403e-06	0.000254136
HDC	0.536835	1.45079	0.000734166	0.0154239
ATP6V1B1	0.534976	1.44892	0.000129274	0.00449042
ARG1	0.533348	1.44728	4.06205e-06	0.000354515
ARG2	0.468997	1.38415	0.000142711	0.00479894
LPIN1	0.466024	1.3813	0.000440726	0.0107354
MECOM	0.46529	1.3806	9.2144e-05	0.00343593
SRM	0.452637	1.36854	0.000164861	0.00527985
ITPKA	0.448134	1.36427	8.39327e-05	0.00318029
MGLL	0.426743	1.3442	6.24466e-06	0.000490648
PMVK	0.411246	1.32983	1.57366e-07	2.89789e-05
HAL	0.405386	1.32444	0.00150145	0.025913
GGT1	0.404632	1.32375	7.34689e-06	0.000556535
TDH	0.404209	1.32336	0.00137866	0.0243413
TYMS	0.402571	1.32186	0.000102409	0.003727
ACACA	0.379408	1.30081	0.000368528	0.00950481
CYP1A2	0.347364	1.27223	0.00154243	0.0263975
PC	0.344132	1.26939	0.00251065	0.0368436
P4HA1	0.34069	1.26636	0.00353005	0.0462764
GALE	0.328813	1.25598	0.000194926	0.00595285
GSTM3	0.328544	1.25575	0.000376405	0.00958714
GGT5	0.325368	1.25298	0.00210186	0.0323627
SHMT2	0.324781	1.25247	0.00177256	0.028912
ENPP6	-0.325152	-1.2528	4.08198e-05	0.00193736
ELOVL6	-0.332578	-1.25926	0.00335685	0.0444083
TUSC3	-0.339258	-1.26511	0.00286333	0.0402919
PLD4	-0.348553	-1.27328	0.000235214	0.00694145
GPAT3	-0.362116	-1.28531	0.00126752	0.0230191
PLOD2	-0.362192	-1.28538	2.63956e-05	0.00143385
P4HA3	-0.446652	-1.36287	0.00021615	0.00648273
GLUL	-0.454147	-1.36997	1.38589e-06	0.000167903
FMO2	-0.472113	-1.38714	6.76597e-05	0.0027086
INPP1	-0.474529	-1.38946	3.34482e-08	7.60431e-06
PLCH1	-0.476671	-1.39153	9.46763e-06	0.000677596
GCLC	-0.479583	-1.39434	0.000431823	0.0105745
ASNS	-0.518818	-1.43278	0.000208972	0.00627769
ME1	-0.538458	-1.45242	0.000714007	0.0151132
UCK2	-0.558731	-1.47297	0.00333313	0.0442216
ABO	-0.571814	-1.48639	0.00085785	0.0172426
AK4	-0.578602	-1.4934	0.000318334	0.00858291
PRODH2	-0.59083	-1.50611	0.00027573	0.00776101
FOLH1B	-0.662951	-1.58332	0.000986086	0.0191362
PSPH	-0.663329	-1.58373	0.00162332	0.0271758
ANPEP	-0.680321	-1.6025	3.09752e-06	0.000298644
CYP2J2	-0.71615	-1.64279	0.000696977	0.0148896
LTC4S	-0.728884	-1.65736	0.0026007	0.0378405
KL	-0.72978	-1.65839	0.00250623	0.0368333
EXTL1	-0.755013	-1.68765	9.71205e-09	2.70981e-06
FADS1	-0.769002	-1.70409	4.00924e-05	0.00193736
GDPD1	-0.775214	-1.71144	2.37775e-06	0.000247785
GAL3ST1	-0.790079	-1.72917	1.873e-08	4.85793e-06
ADA	-0.801562	-1.74299	3.90974e-05	0.00190471
DEGS2	-0.802167	-1.74372	0.000487707	0.0114463
GCNT3	-0.900155	-1.86627	0.00251952	0.0369402
ASAH2	-0.91724	-1.8885	0.00154652	0.0264431
FUT1	-0.959335	-1.94441	7.01041e-06	0.000540153
GUCY2C	-1.00501	-2.00695	9.16409e-06	0.000669669
ENPP3	-1.10792	-2.15535	1.56196e-06	0.000182606
SULT1E1	-1.13808	-2.20087	5.69029e-06	0.000463658
LCT	-1.2062	-2.30729	0.000400644	0.0100791
CA9	-1.34181	-2.53469	9.49659e-05	0.00351871
PLB1	-1.42041	-2.67661	0.00032	0.00860994
PLA2G4F	-2.28098	-4.86009	0.000115455	0.00410816
PLA2G1B	-2.75518	-6.75137	0.000397817	0.0100353
PNLIPRP2	-3.21835	-9.3072	5.47474e-05	0.00233373
PNLIP	-3.28382	-9.73929	7.94555e-05	0.00305464
CEL	-3.3014	-9.85872	3.37902e-05	0.00173025
SI	-3.76068	-13.5543	1.03714e-05	0.000718004
ALPI	-4.10774	-17.2407	5.84537e-06	0.000470054

## Sheet: Table S8C
Supplementary file Table S8C. Differentially expressed genes associated with metabolic pathway between the MP2-3 and PP cows.
Gene symbol	Log2 fold change	Fold change	P-value	FDR p-value
FBP2	1.30231	2.46623	0.000124129	0.00507785
MGC127133	0.9396	1.918	0.00331158	0.0464844
GSTM2	0.720615	1.64788	8.68e-06	0.000721151
CA4	0.620288	1.53718	1.31e-06	0.00018135
ASPA	0.566696	1.48113	0.00352586	0.0486485
AMDHD1	0.538029	1.45199	1.19e-07	3.35e-05
VNN1	0.505566	1.41968	0.000613446	0.0153469
CYP26A1	0.454373	1.37019	0.00215445	0.0349614
ATP6V1B1	0.450261	1.36629	0.000245254	0.00810821
LPIN1	0.4317	1.34882	0.000183682	0.00676429
ARG1	0.410514	1.32916	4.59e-05	0.00240229
PLCD4	0.395513	1.31541	0.00027654	0.00890526
HAL	0.394471	1.31446	0.000386687	0.0111243
TDH	0.387064	1.30773	0.000431843	0.0120282
CYP1A2	0.385279	1.30611	5.45e-05	0.0027251
MGLL	0.379659	1.30103	3.87e-06	0.000389628
NUDT16	0.366933	1.28961	3.59e-05	0.00199937
ACMSD	0.365699	1.28851	0.00132907	0.0257875
ADH4	0.357972	1.28162	0.000278015	0.00890951
GLS2	0.337518	1.26358	0.000488255	0.0130136
GLYCTK	0.335639	1.26194	0.000225441	0.00758137
GSTT2	0.334344	1.2608	0.000493878	0.0131257
HOGA1	0.322288	1.25031	5.67e-05	0.00279237
UGDH	-0.327639	-1.25496	3.12e-05	0.00180645
PLOD2	-0.330776	-1.25769	1.01e-05	0.000787948
TUSC3	-0.342623	-1.26806	0.000530475	0.0137715
UGT1A6	-0.376728	-1.29839	0.00354623	0.048821
PLCH1	-0.402191	-1.32151	1.6e-05	0.0011139
PFKFB3	-0.409513	-1.32824	0.000162963	0.00619028
GAL3ST1	-0.432732	-1.34979	0.000287377	0.00908264
SGPL1	-0.434317	-1.35127	6.64e-06	0.000591691
ME1	-0.453107	-1.36899	0.00104456	0.0222708
PYCR1	-0.454444	-1.37025	0.00359938	0.0493701
GPAT3	-0.455282	-1.37105	3.25e-06	0.000340307
GCLC	-0.484257	-1.39887	4.43e-05	0.00234135
GDPD1	-0.518031	-1.432	0.000281325	0.00898165
EXTL1	-0.543026	-1.45703	2.11e-06	0.000251363
PSPH	-0.583585	-1.49857	0.00144037	0.0273567
ABO	-0.611501	-1.52785	4.06e-05	0.0021977
CA2	-0.627372	-1.54475	0.000313622	0.00963122
ANPEP	-0.649039	-1.56812	3e-07	6.88e-05
ASNS	-0.655781	-1.57547	7.35e-08	2.43e-05
SULT1E1	-0.657797	-1.57767	0.00250797	0.0386431
CYP2J2	-0.787663	-1.72628	1.79e-05	0.00121934
AK4	-0.792228	-1.73175	1.49e-08	7.12e-06
UGT8	-0.807678	-1.75039	0.000356154	0.0105224
CHAC1	-0.825392	-1.77202	0.00234489	0.0368005
ADA	-0.843169	-1.79399	6.64e-07	0.000119981
ASAH2	-0.850661	-1.80333	0.000715652	0.0171434
MIOX	-0.861712	-1.81719	2.08e-05	0.00134418
FUT1	-0.918088	-1.88961	7.94e-07	0.000135612
ENPP3	-0.930048	-1.90534	3.45e-06	0.000355231
GUCY2C	-1.04424	-2.06227	1.08e-07	3.18e-05
LCT	-1.21651	-2.32384	3.54e-05	0.00198843
COX7B2	-1.24522	-2.37054	0.00111103	0.0229264
PLB1	-1.34152	-2.53419	8.73e-05	0.00394371
CA9	-1.39928	-2.6377	2.58e-06	0.000285601
PLA2G4F	-1.7721	-3.41551	0.00022653	0.00759712
ATP6V1C2	-1.77536	-3.42324	3.32e-05	0.00190301
BCO1	-2.40075	-5.28078	0.000128489	0.00521039
PLA2G1B	-2.40119	-5.2824	0.000107664	0.0046068
PNLIP	-3.05332	-8.30119	5.48e-06	0.0005231
CEL	-3.05839	-8.3304	2.52e-06	0.000282513
PNLIPRP2	-3.36537	-10.3057	7.83e-07	0.000135612
ALPI	-3.36673	-10.3154	2.76e-06	0.000302634
SI	-3.4832	-11.1827	5.14e-07	0.000100647

## Sheet: Table S8D
Supplementary file Table S8D. Differentially expressed genes associated with lipid metabolic process between the MP4-7 and PP cows.
Gene symbol	Log2 fold change	Fold change	P-value	FDR p-value
LOC615045	-3.74519	-13.4096	1.61766e-05	0.000986398
DPEP1	-3.52063	-11.4767	1.13271e-05	0.000754811
CEL	-3.3014	-9.85872	3.37902e-05	0.00173025
PNLIPRP2	-3.21835	-9.3072	5.47474e-05	0.00233373
PLA2G1B	-2.75518	-6.75137	0.000397817	0.0100353
PLA2G4F	-2.28098	-4.86009	0.000115455	0.00410816
GDPD2	-2.05323	-4.15033	0.00144159	0.0251629
AFP	-1.88189	-3.68557	5.74253e-07	8.26161e-05
ADIPOQ	-1.85847	-3.62623	0.00152227	0.0261498
PLB1	-1.42041	-2.67661	0.00032	0.00860994
NKX2-3	-1.15468	-2.22635	0.000670307	0.0144879
SULT1E1	-1.13808	-2.20087	5.69029e-06	0.000463658
CUBN	-1.06911	-2.09814	0.00232212	0.0349934
FUT1	-0.959335	-1.94441	7.01041e-06	0.000540153
ASAH2	-0.91724	-1.8885	0.00154652	0.0264431
GAL3ST1	-0.790079	-1.72917	1.873e-08	4.85793e-06
FADS1	-0.769002	-1.70409	4.00924e-05	0.00193736
LTC4S	-0.728884	-1.65736	0.0026007	0.0378405
TNXB	-0.533735	-1.44767	0.000852223	0.0171891
LIPE	-0.518266	-1.43223	0.0030763	0.0419939
PLCH1	-0.476671	-1.39153	9.46763e-06	0.000677596
INPP1	-0.474529	-1.38946	3.34482e-08	7.60431e-06
SLC27A4	-0.374599	-1.29648	4.9035e-05	0.00217162
GPAT3	-0.362116	-1.28531	0.00126752	0.0230191
P2RX7	-0.361876	-1.2851	0.000247636	0.00721552
PLD4	-0.348553	-1.27328	0.000235214	0.00694145
ELOVL6	-0.332578	-1.25926	0.00335685	0.0444083
ENPP6	-0.325152	-1.2528	4.08198e-05	0.00193736
GGT5	0.325368	1.25298	0.00210186	0.0323627
PC	0.344132	1.26939	0.00251065	0.0368436
CYP1A2	0.347364	1.27223	0.00154243	0.0263975
INSIG1	0.361633	1.28488	0.0026053	0.0378662
PIP4P2	0.377976	1.29952	5.11815e-06	0.000426474
ACACA	0.379408	1.30081	0.000368528	0.00950481
PMVK	0.411246	1.32983	1.57366e-07	2.89789e-05
CFTR	0.452401	1.36832	3.30813e-05	0.00171603
ATP6V1B1	0.534976	1.44892	0.000129274	0.00449042
EFR3B	0.621012	1.53795	0.000187951	0.00579752
CYP11A1	0.692288	1.61584	0.000335683	0.00887517
ANGPTL4	0.796867	1.73732	0.000169178	0.00536485

## Sheet: Table S8E
Supplementary file Table S8E. Differentially expressed genes associated with carbohydrate metabolic process between the MP4-7 and PP cows.
Gene symbol	Log2 fold change	Fold change	P-value	FDR p-value
SI	-3.76068	-13.5543	1.03714e-05	0.000718004
LOC509761	-3.72556	-13.2284	1.04854e-05	0.000723182
PDX1	-2.92328	-7.58571	5.50285e-05	0.0023403
ADIPOQ	-1.85847	-3.62623	0.00152227	0.0261498
SLC3A1	-1.68739	-3.22073	8.03365e-05	0.00307567
LCT	-1.2062	-2.30729	0.000400644	0.0100791
FUT1	-0.959335	-1.94441	7.01041e-06	0.000540153
CHI3L1	-0.774599	-1.71071	0.0025495	0.0372908
KL	-0.72978	-1.65839	0.00250623	0.0368333
OTOG	-0.726115	-1.65418	2.72833e-05	0.00146479
ABO	-0.571814	-1.48639	0.00085785	0.0172426
NPY1R	-0.569952	-1.48447	0.00284159	0.0400673
PPP1R3B	-0.537431	-1.45139	3.93281e-05	0.00191089
PPP1R3C	-0.530176	-1.4441	0.00114286	0.0212798
OTOGL	-0.516973	-1.43095	2.16826e-05	0.00122755
ONECUT1	-0.333031	-1.25966	0.0017515	0.028685
PC	0.344132	1.26939	0.00251065	0.0368436
ITPKA	0.448134	1.36427	8.39327e-05	0.00318029
ATF3	0.449187	1.36527	0.00101698	0.0195284
FBP2	2.36455	5.14993	1.28877e-09	4.65347e-07

## Sheet: Table S8F
Supplementary file Table S8F. Differentially expressed genes associated with protein metabolic process between the MP4-7 and PP cows.
Gene symbol	Log2 fold change	Fold change	P-value	FDR p-value
DPEP1	-3.52063	-11.4767	1.13271e-05	0.000754811
TMPRSS15	-3.13626	-8.79242	0.00014384	0.00481246
CELA2A	-2.99979	-7.99881	0.000144802	0.00482193
CLCA1	-2.66582	-6.34587	2.53261e-05	0.00138803
LOC112441463	-2.37175	-5.1757	0.000414012	0.0103447
TRIM40	-2.35669	-5.12196	0.00158143	0.0266721
LOC540321	-2.16125	-4.47303	0.000145251	0.00482754
CPA1	-2.10887	-4.31353	0.00156684	0.0265754
NLRP6	-2.10501	-4.30202	6.18133e-05	0.00254651
RHBDL2	-1.43542	-2.70461	0.00027605	0.00776101
ROS1	-1.33101	-2.51578	1.14316e-05	0.000757242
STYK1	-1.19977	-2.29703	0.000849857	0.0171812
TMPRSS4	-1.19235	-2.28524	0.00257748	0.0376103
INHBA	-1.03507	-2.04922	2.52332e-07	4.35697e-05
GUCY2C	-1.00501	-2.00695	9.16409e-06	0.000669669
WNT5A	-0.981011	-1.97385	3.12824e-05	0.00163655
FUT1	-0.959335	-1.94441	7.01041e-06	0.000540153
TRIM36	-0.926897	-1.90118	4.75665e-05	0.00213059
GCNT3	-0.900155	-1.86627	0.00251952	0.0369402
MEP1B	-0.893589	-1.85779	4.48751e-05	0.00204548
EFEMP1	-0.886783	-1.84905	0.000667317	0.014465
RNF186	-0.881675	-1.84251	0.000184659	0.00573438
FRK	-0.843501	-1.7944	2.57175e-05	0.00140531
COL3A1	-0.784114	-1.72203	6.9202e-11	3.35356e-08
EXTL1	-0.755013	-1.68765	9.71205e-09	2.70981e-06
CASP1	-0.69453	-1.61836	0.000108953	0.00392635
ADAMTS12	-0.673125	-1.59452	1.20867e-11	7.7817e-09
SRC	-0.663669	-1.58411	3.80488e-05	0.00187345
MMP11	-0.641491	-1.55994	3.95757e-05	0.00191786
NOD2	-0.636793	-1.55487	2.21754e-08	5.51838e-06
TNK1	-0.540618	-1.4546	0.00332815	0.044195
CD109	-0.539143	-1.45311	0.003111	0.0422798
LOX	-0.536223	-1.45017	9.55374e-06	0.000677596
IRF4	-0.533834	-1.44777	0.000822793	0.0168166
ADAM12	-0.523363	-1.4373	5.95016e-05	0.00248541
PLAT	-0.504743	-1.41887	3.56899e-06	0.000328711
GP1BA	-0.486161	-1.40071	0.000851196	0.0171872
TGM2	-0.480693	-1.39541	0.000161559	0.00519216
EGFLAM	-0.475679	-1.39057	1.10404e-05	0.000750215
ADAM19	-0.464623	-1.37996	1.47131e-05	0.000912262
GLUL	-0.454147	-1.36997	1.38589e-06	0.000167903
ASB2	-0.44235	-1.35882	0.00136247	0.024148
RNF112	-0.439763	-1.35638	0.00203757	0.0318793
RIPK3	-0.41426	-1.33262	0.00155351	0.0264888
FKBP10	-0.41129	-1.32987	0.000177473	0.00555811
MMP2	-0.403108	-1.32235	6.21293e-05	0.00254813
FLT3	-0.40194	-1.32128	0.000656243	0.0143184
ADAMTS15	-0.386721	-1.30742	0.00288625	0.0404185
P2RX7	-0.361876	-1.2851	0.000247636	0.00721552
ADCK1	-0.353831	-1.27795	0.00378366	0.0483526
ATP13A2	-0.347656	-1.27249	0.000295786	0.00811759
MAPK6	-0.339667	-1.26546	1.12549e-05	0.000753669
TUSC3	-0.339258	-1.26511	0.00286333	0.0402919
RNF144B	-0.336125	-1.26236	0.000203791	0.00617238
PYCARD	-0.335131	-1.26149	0.00386258	0.0488526
LOXL2	-0.328846	-1.25601	0.000334173	0.00887517
SERPINH1	-0.326481	-1.25395	6.61675e-05	0.00267127
ADAMTS2	-0.326299	-1.25379	2.63753e-05	0.00143385
CHMP4A	-0.323793	-1.25162	0.000300171	0.0081965
PRKCD	-0.323484	-1.25135	0.00192593	0.030506
HECTD2	-0.322552	-1.25054	0.00301153	0.041417
SHMT2	0.324781	1.25247	0.00177256	0.028912
LOC515551	0.324912	1.25259	0.000375996	0.00958714
GGT5	0.325368	1.25298	0.00210186	0.0323627
ECE2	0.344793	1.26997	4.49124e-07	6.9501e-05
FBXL14	0.356959	1.28072	0.00166327	0.0275353
CCND1	0.358923	1.28247	0.00325929	0.0436826
ACACA	0.379408	1.30081	0.000368528	0.00950481
MKNK1	0.380087	1.30142	6.96408e-06	0.000538838
SOX9	0.409213	1.32796	0.00334126	0.0442976
NEK11	0.454208	1.37003	6.26799e-05	0.00255365
PRLR	0.457114	1.37279	2.34111e-05	0.00130641
DUSP3	0.465663	1.38095	8.2719e-14	1.01551e-10
AGBL2	0.48222	1.39689	3.81527e-06	0.00033778
SIK1	0.493953	1.4083	2.99133e-05	0.00156938
ZDHHC8	0.505592	1.41971	0.000449357	0.0108737
LTF	0.539006	1.45297	0.00323033	0.0434584
TGFB2	0.585055	1.5001	5.03581e-05	0.00220616
IL1R2	0.637066	1.55516	3.3918e-05	0.00173025
CDKN3	0.640887	1.55929	0.000899932	0.0178903
UCHL1	0.648954	1.56803	7.49639e-07	0.000102256
HAMP	0.664829	1.58538	4.55719e-05	0.00207212
FBXW5	0.676928	1.59873	9.39212e-30	8.6478e-26
LOC617313	0.749016	1.68065	0.00112568	0.0210665
DUSP26	0.751283	1.68329	1.39999e-06	0.000168502
CDK1	0.840362	1.7905	0.000942097	0.0185541
BIRC5	0.897119	1.86234	0.00093456	0.018426
GZMK	0.943398	1.92305	8.68045e-07	0.000115834
PBK	0.968375	1.95664	0.000839648	0.0170475
NEK2	0.991331	1.98802	0.000748538	0.0156285
ADAMTS19	1.25412	2.38522	1.94012e-05	0.00114879
PRSS1	1.84235	3.58594	0.0011995	0.0221109

## Sheet: Table S8G
Supplementary file Table S8G. Differentially expressed genes associated with amino acid metabolism between the MP4-7 and PP cows.
Gene symbol	Log2 fold change	Fold change	P-value	FDR p-value
DPEP1	-3.52063	-11.4767	1.13271e-05	0.000754811
PSPH	-0.663329	-1.58373	0.00162332	0.0271758
PRODH2	-0.59083	-1.50611	0.00027573	0.00776101
ASNS	-0.518818	-1.43278	0.000208972	0.00627769
GCLC	-0.479583	-1.39434	0.000431823	0.0105745
PLOD2	-0.362192	-1.28538	2.63956e-05	0.00143385
SHMT2	0.324781	1.25247	0.00177256	0.028912
GGT5	0.325368	1.25298	0.00210186	0.0323627
TDH	0.404209	1.32336	0.00137866	0.0243413
GGT1	0.404632	1.32375	7.34689e-06	0.000556535
HAL	0.405386	1.32444	0.00150145	0.025913
ASPG	0.418481	1.33652	0.00127975	0.0231554
ARG2	0.468997	1.38415	0.000142711	0.00479894
HDC	0.536835	1.45079	0.000734166	0.0154239
AMDHD1	0.549591	1.46367	2.50403e-06	0.000254136
