# Supplementary material for: Hepatic Global Transcriptomic Profiles of Holstein Cows According to Parity Reveal Age-Related Changes in Early Lactation
Source: Int J Mol Sci. 2023 Jun 8;24(12):9906. doi: 10.3390/ijms24129906 (PMC10298156; doi:10.3390/ijms24129906)
Supplement: Supplementary file 1 [file ijms-24-09906-s001.zip › Table S9.xlsx]

## Sheet: Table S9
Supplementary file Table S9. Liver RNA concentrations and quality assessed with a QIAxcel capillary electrophoresis device and NanoDrop 2000 spectrophotometer
Sample ID	RNA concentration (ng/µl)	Absorbance ratio A260/280	RNA integrity score
Liver010036	348.88	2.03	8.42894
Liver010037	355.28	2.04	8.6741
Liver010038	502.49	2.07	8.47424
Liver020083	286.7	2.04	5.93871
Liver020084	525.32	2.04	7.23951
Liver020085	398.01	2.04	7.26243
Liver020086	472.35	2.01	7.50286
Liver020087	455.87	2.03	7.48504
Liver020099	511.37	2.08	7.70949
Liver020100	367.63	2.03	7.38288
Liver020101	180.98	2.05	6.92659
Liver020102	309.5	2.04	7.43233
Liver020110	321.78	2.03	6.3668
Liver020127	254.8	2.02	6.94328
Liver020130	264.6	2.04	6.89255
Liver020148	410.35	2.03	6.6428
Liver020152	113.89	2.07	6.47497
Liver020154	264.99	2.06	7.19409
Liver020164	338.3	2.05	6.79425
Liver020165	331.4	2.04	6.91902
Liver020166	206.13	2.04	6.71374
Liver030195	390.53	2.03	8.01365
Liver030220	310.38	2.03	8.41245
Liver030222	445.12	2.01	8.65465
Liver030227	332.29	2.04	8.19761
Liver030229	367.91	2.03	8.75609
Liver030240	371.79	2.04	8.2998
Liver030241	284.35	2.04	8.22641
Liver030245	308.25	2.03	7.78239
Liver030246	334.42	2.03	8.17481
Liver030248	368.76	2.03	7.80676
Liver030251	125.42	2.04	6.81483
Liver050269	17.39	1.98
Liver050271	178.39	2.03
Liver050281	94.52	2.13	8.3
Liver050283	225.15	2.09	7.8
Liver050286	107.76	2.13	8.4
Liver050288	246.51	2.08	8.4
Liver050289	202.77	2.1	8.6
Liver050290	229.31	2.09	8.6
Liver050291	222.59	2.1	8.4
Liver010025	325.59	2.03	8.18154
Liver010026	412.54	2.02	8.85453
Liver010027	318.99	2.02	8.05158
Liver010028	247.89	2.04	7.90178
Liver010029	303.77	2.03	8.63017
Liver010030	281.7	2.04	8.00269
Liver010031	307.15	2.04	8.06067
Liver010032	195.64	2.04	8.31883
Liver010033	371.9	2.03	8.15893
Liver010034	384.25	2.04	8.15848
Liver010035	283.5	2.04	8.61753
Liver020081	460.33	2.02	6.79922
Liver020082	354.87	2.03	7.14562
Liver020098	289.44	2.03	7.03302
Liver020107	366.9	2.02	6.84396
Liver020108	240.87	2.01	6.78052
Liver020109	447.35	2.01	8.02801
Liver020121	332.59	2.03	7.11174
Liver020123	246.39	2.02	7.41836
Liver020146	292.9	2.03	7.9925
Liver030196	239.4	2.06	7.60872
Liver030199	274.63	2.05	6.3981
Liver030200	368.47	2.04	6.2736
Liver030201	218.6	2.04	7.63816
Liver030204	215.59	2.06	8.05567
Liver030207	291.14	2.05	8.20202
Liver030208	349.46	2.04	8.42299
Liver030211	256.4	2.04	8.0266
Liver030212	315.25	2.05	8.4186
Liver030214	303.61	2.02	7.89498
Liver030215	195.5	2.06	8.48526
Liver030236	293.14	2.04	6.67561
Liver030237	102.15	2.05	6.83534
Liver040297	211.96	2.11	8.2
Liver040299	125.76	2.12	8.2
Liver040302	216.71	2.11	8.5
Liver050273	102.4	2.09	8.4
Liver050274	408.75	2.05	7.8
Liver050275	215.88	2.1	7.9
Liver050276	245.74	2.08	8
Liver050277	298.47	2.07	7.9
Liver050278	204.38	2.09	8
Liver050279	155.49	2.12	8.1
Liver050280	118.49	2.12	7.8
Liver010009	386.02	2.04	8.64248
Liver010016	383.81	2.03	8.38691
Liver010017	359.36	2.04	8.26907
Liver010018	393.74	2.03	8.6992
Liver010019	396.07	2.03	8.50869
Liver010020	351.5	2.03	8.40139
Liver010021	409.11	2.03	8.57687
Liver010022	442.98	2.03	8.33194
Liver010023	401.51	2.03	8.67446
Liver010024	397.49	2.03	8.37277
Liver020079	194.93	2.05	5.59378
Liver020080	256.78	2.04	7.46088
Liver020093	271.28	2.03	6.68804
Liver020094	268.94	2.06	7.78164
Liver020095	370.51	2.04	6.90709
Liver020096	233.18	2.04	6.6407
Liver020097	685.83	2.08	7.65537
Liver020104	524.24	2.04	7.48438
Liver020105	741.78	2.06	6.89716
Liver020106	418.33	2.04	6.74046
Liver020117	339.21	2.04	6.46796
Liver020119	188.74	2.02	6.67825
Liver020140	280.53	2.03	7.16731
Liver020144	368.39	2.03	7.22234
Liver020145	212.77	2.05	6.95638
Liver020158	456.98	2.02	7.06458
Liver020190	207.68	2.05	8.86196
Liver030202	280.91	2.04	7.67092
Liver030203	255.13	2.04	6.62189
Liver030205	204.87	2.05	7.29064
Liver030243	317.47	2.03	8.01376
Liver040303	288.61	2.09	8.4
Liver040304	166.85	2.12	8.1
Liver040306	230.14	2.09	8.1
Liver040307	206.11	2.09	8
Liver040308	114.2	2.12	7.9
Liver040309	119.93	2.14	8.7
Liver040310	193.36	2.11	8.3
Liver040312	194.51	2.1	8.4
Liver040313	310.03	2.09	8.2
Liver040314	350.06	2.08	8
Liver050272	252.17	2.1	7.8
Liver050285	235.82	2.08	8.7
Liver010004	385.34	2.05	8.21033
Liver010008	389.24	2.06	8.42047
Liver010010	375.83	2.05	8.30969
Liver010011	349.85	2.06	8.45227
Liver010012	507.57	2.1	8.25495
Liver010013	288.91	2.04	8.39043
Liver010014	369.09	2.03	8.47907
Liver010015	437.95	2.02	8.42529
Liver020078	345.14	2.04	7.45602
Liver020090	557.83	2.11	7.76826
Liver020091	259.21	2.06	6.7452
Liver020092	289.53	2.03	7.83864
Liver020115	283.12	2.02	6.81366
Liver020156	191.28	2.04	6.89193
Liver030209	361.26	2.04	8.18459
Liver050292	259.19	2.08	8.5
Liver050295	275.74	2.08	8.7
Liver050296	230.52	2.09	8.1
Liver010005	366.84	2.06	8.22397
Liver010006	471.63	2.05	8.50919
Liver010007	322.77	2.05	8.45975
Liver020076	345.26	2.04	7.46507
Liver020077	555.91	2.06	7.38274
Liver020089	455.87	2.04	7.69377
Liver020132	248.45	2.04	7.67911
Liver020133	440.08	2.02	7.40955
Liver030198	387.77	2.04	7.43902
Liver030213	132.45	2.03	8.42442
Liver030224	363	2.02	8.37982
Liver030242	422.26	2.02	8.1528
Liver050270	344.09	2.02
Liver050294	193.54	2.11	8.3
Liver020075	564.97	2.07	8.3646
Liver030249	300.95	2.03	8.49508
Liver050293	94.84	2.09	8.3
Liver010001	343.1	2.06	8.51104
Liver010002	378.21	2.06	8.53413
Liver010003	246.57	2.06	8.23197
Liver020088	300.32	2.04	6.93927
Liver020155	302.33	2.04	7.40219
Mean	309.38	2.05149	7.80867
SD	113.457	0.0297019	0.699439
Min	17.39	1.98	5.59378
Max	741.78	2.14	8.86196
